# Supplementary material for: Meta-organism gene expression reveals that the impact of nitrate enrichment on coral larvae is mediated by their associated Symbiodiniaceae and prokaryotic assemblages
Source: Microbiome. 2023 Apr 26;11:89. doi: 10.1186/s40168-023-01495-0 (PMC10131396; doi:10.1186/s40168-023-01495-0)
Supplement: Supplementary file 2 — Additional file 1: Table S1. Statistics of transcriptome de novo assembly. Table S2. Pair reads per sample mapping against different reference transcriptome. Table S3. Symbiodiniaceae community structure in different treatments. Table S4. Pathways related to coral differentially expressed transcripts in different treatments. Table S5. Pathways related to Symbiodiniaceae differentially expressed transcripts in different treatments. Table S6. Pathways related to prokaryotic differentially expressed transcripts in different treatments. Table S7. Functions of corals enriched transcript sets in different treatments. Table S8. Functions of Symbiodiniaceae enriched transcript sets in different treatments. Table S9. Functions of prokaryotic microbes enriched transcript sets in different treatments. Table S10. Detailed information of significantly correlated coral transcripts with Symbiodiniaceae physiology detected in GLMMLasso model. Table S11. Detailed information of significantly correlated prokaryotic transcripts with Symbiodiniaceae physiology detected in GLMMLasso model. Table S12. Parameters for analytical model example. Table S13. Nitrate concentration of each treatment during the 5-days experiment. Figure S1. MA plots of different comparisons (control-5, control-10, control-20, control-40) in coral (A, B, C, D), Symbiodiniaceae (E, F, G, H) and prokaryotic microbes (I, J, K, L). Figure S2. Prokaryotic community structures at phylum (A) and genus level (B) by Kraken2. Only genera with top 20 highest relative abundance were presented in the legend. Figure S3. Functions of shared transcripts in different comparisons. Representing coral (A), Symbiodiniaceae (B) and prokaryotic (C) shared transcripts, respectively. Figure S4. Functions of core transcripts in correlation networks. Representing coral (A) and Symbiodiniaceae (B) core transcripts in coral-algal network; Symbiodiniaceae (C) and prokaryotic microbial (D) core transcripts in algal-microbial network; coral (E) [file 40168_2023_1495_MOESM1_ESM.zip › Supplementary/TableS10.xlsx]

## Sheet: Sheet1
Gene name	Transcript ID	GO IDs	Functional annotation	Functional category	fitting with density	fitting with photosynthesis	fitting with respiration
Sept2	TRINITY_DN1135_c0_g1_i17	P:GO:0000281; P:GO:0002036; P:GO:0007224; P:GO:0007349; P:GO:0031175; P:GO:0032880; P:GO:0043065; P:GO:0050790; P:GO:0051258; P:GO:0051301; P:GO:0060271; F:GO:0003924; F:GO:0005198; F:GO:0005525; F:GO:0030234; F:GO:0031625; F:GO:0042803; F:GO:0060090; C:GO:0000145; C:GO:0005634; C:GO:0005826; C:GO:0005876; C:GO:0005930; C:GO:0005940; C:GO:0009986; C:GO:0030496; C:GO:0031105; C:GO:0032391; C:GO:00…	P:mitotic cytokinesis; P:regulation of L-glutamate import across plasma membrane; P:smoothened signaling pathway; P:cellularization; P:neuron projection development; P:regulation of protein localization; P:positive regulation of apoptotic process; P:regulation of catalytic activity; P:protein polymerization; P:cell division; P:cilium assembly; F:GTPase activity; F:structural molecule activity; F:…	development		P
Fbh1	TRINITY_DN3847_c0_g1_i4	P:GO:0000737; P:GO:0001934; P:GO:0016567; P:GO:0031297; P:GO:0032508; P:GO:0035562; P:GO:0048478; P:GO:0072429; P:GO:1902231; P:GO:2000042; F:GO:0003690; F:GO:0003697; F:GO:0005524; F:GO:0015616; F:GO:0043138; C:GO:0000785; C:GO:0005634; C:GO:0019005	P:DNA catabolic process, endonucleolytic; P:positive regulation of protein phosphorylation; P:protein ubiquitination; P:replication fork processing; P:DNA duplex unwinding; P:negative regulation of chromatin binding; P:replication fork protection; P:response to intra-S DNA damage checkpoint signaling; P:positive regulation of intrinsic apoptotic signaling pathway in response to DNA damage; P:nega…	protein metabolism			P
Abcc	TRINITY_DN32684_c0_g1_i4	P:GO:0042908; P:GO:0055085; F:GO:0005524; F:GO:0008559; F:GO:0016887; C:GO:0016021	P:xenobiotic transport; P:transmembrane transport; F:ATP binding; F:ABC-type xenobiotic transporter activity; F:ATPase activity; C:integral component of membrane	transport			P
Abcc4	TRINITY_DN61704_c0_g1_i1	P:GO:0007186; P:GO:0042908; P:GO:0055085; F:GO:0004930; F:GO:0005524; F:GO:0008559; F:GO:0016887; C:GO:0016021	P:G protein-coupled receptor signaling pathway; P:xenobiotic transport; P:transmembrane transport; F:G protein-coupled receptor activity; F:ATP binding; F:ABC-type xenobiotic transporter activity; F:ATPase activity; C:integral component of membrane	transport		P
Abcc4	TRINITY_DN55125_c0_g1_i5	P:GO:0042908; P:GO:0055085; F:GO:0005524; F:GO:0008559; F:GO:0016887; C:GO:0016021	P:xenobiotic transport; P:transmembrane transport; F:ATP binding; F:ABC-type xenobiotic transporter activity; F:ATPase activity; C:integral component of membrane	transport			P
Actr2-B	TRINITY_DN54770_c0_g2_i3	P:GO:0000902; P:GO:0007369; P:GO:0010631; P:GO:0016331; P:GO:0034314; P:GO:0045887; P:GO:0051489; P:GO:0072553; F:GO:0003779; F:GO:0005200; F:GO:0005524; C:GO:0005737; C:GO:0005884; C:GO:0005885	P:cell morphogenesis; P:gastrulation; P:epithelial cell migration; P:morphogenesis of embryonic epithelium; P:Arp2/3 complex-mediated actin nucleation; P:positive regulation of synaptic growth at neuromuscular junction; P:regulation of filopodium assembly; P:terminal button organization; F:actin binding; F:structural constituent of cytoskeleton; F:ATP binding; C:cytoplasm; C:actin filament; C:Arp…	development		P
Adgrg2	TRINITY_DN3201_c0_g1_i12	P:GO:0001702; P:GO:0001764; P:GO:0001942; P:GO:0007156; P:GO:0007186; P:GO:0007266; P:GO:0007367; P:GO:0007464; P:GO:0007626; P:GO:0009952; P:GO:0016318; P:GO:0016319; P:GO:0016339; P:GO:0032956; P:GO:0035159; P:GO:0042060; P:GO:0042472; P:GO:0045176; P:GO:0045746; P:GO:0045773; P:GO:0046928; P:GO:0048057; P:GO:0048105; P:GO:0048813; P:GO:0051963; P:GO:0060341; P:GO:0060488; P:GO:0060489; P:GO:00…	P:gastrulation with mouth forming second; P:neuron migration; P:hair follicle development; P:homophilic cell adhesion via plasma membrane adhesion molecules; P:G protein-coupled receptor signaling pathway; P:Rho protein signal transduction; P:segment polarity determination; P:R3/R4 cell fate commitment; P:locomotory behavior; P:anterior/posterior pattern specification; P:ommatidial rotation; P:mu…	development	P
Adrbk2_1	TRINITY_DN2001_c0_g1_i2	P:GO:0001934; P:GO:0002031; P:GO:0003108; P:GO:0006886; P:GO:0006972; P:GO:0007213; P:GO:0007217; P:GO:0007474; P:GO:0007507; P:GO:0007568; P:GO:0010661; P:GO:0010801; P:GO:0016060; P:GO:0019079; P:GO:0032755; P:GO:0033137; P:GO:0033605; P:GO:0040010; P:GO:0042048; P:GO:0042429; P:GO:0042542; P:GO:0042699; P:GO:0043066; P:GO:0043278; P:GO:0043647; P:GO:0045880; P:GO:0045907; P:GO:0045988; P:GO:00…	P:positive regulation of protein phosphorylation; P:G protein-coupled receptor internalization; P:negative regulation of the force of heart contraction by chemical signal; P:intracellular protein transport; P:hyperosmotic response; P:G protein-coupled acetylcholine receptor signaling pathway; P:tachykinin receptor signaling pathway; P:imaginal disc-derived wing vein specification; P:heart develop…	development	P
Adrbk2_2	TRINITY_DN2001_c0_g1_i20	P:GO:0001934; P:GO:0002031; P:GO:0003108; P:GO:0006886; P:GO:0006972; P:GO:0007213; P:GO:0007217; P:GO:0007474; P:GO:0007507; P:GO:0007568; P:GO:0010661; P:GO:0010801; P:GO:0016060; P:GO:0019079; P:GO:0032755; P:GO:0033137; P:GO:0033605; P:GO:0040010; P:GO:0042048; P:GO:0042429; P:GO:0042542; P:GO:0042699; P:GO:0043066; P:GO:0043278; P:GO:0043647; P:GO:0045880; P:GO:0045907; P:GO:0045988; P:GO:00…	P:positive regulation of protein phosphorylation; P:G protein-coupled receptor internalization; P:negative regulation of the force of heart contraction by chemical signal; P:intracellular protein transport; P:hyperosmotic response; P:G protein-coupled acetylcholine receptor signaling pathway; P:tachykinin receptor signaling pathway; P:imaginal disc-derived wing vein specification; P:heart develop…	development	P
Alox5	TRINITY_DN6123_c0_g1_i8	P:GO:0002526; P:GO:0002540; P:GO:0007584; P:GO:0019233; P:GO:0019369; P:GO:0019370; P:GO:0019372; P:GO:0035655; P:GO:0042759; P:GO:0043312; P:GO:0045907; P:GO:0055093; P:GO:0055114; P:GO:0098869; F:GO:0004051; F:GO:0004096; F:GO:0005506; F:GO:0016702; F:GO:0020037; F:GO:0046872; C:GO:0005576; C:GO:0005641; C:GO:0005654; C:GO:0005829; C:GO:0016021; C:GO:0016363; C:GO:0030425; C:GO:0031965; C:GO:00…	P:acute inflammatory response; P:leukotriene production involved in inflammatory response; P:response to nutrient; P:sensory perception of pain; P:arachidonic acid metabolic process; P:leukotriene biosynthetic process; P:lipoxygenase pathway; P:interleukin-18-mediated signaling pathway; P:long-chain fatty acid biosynthetic process; P:neutrophil degranulation; P:positive regulation of vasoconstric…	stress response	P
Als	TRINITY_DN2660_c0_g1_i8	P:GO:0048701; F:GO:0000287; F:GO:0003824; F:GO:0030976; C:GO:0016021	P:embryonic cranial skeleton morphogenesis; F:magnesium ion binding; F:catalytic activity; F:thiamine pyrophosphate binding; C:integral component of membrane	development		P
Als	TRINITY_DN2660_c0_g1_i6	P:GO:0048701; F:GO:0000287; F:GO:0003824; F:GO:0030976; C:GO:0016021	P:embryonic cranial skeleton morphogenesis; F:magnesium ion binding; F:catalytic activity; F:thiamine pyrophosphate binding; C:integral component of membrane	development			P
Ankrd52	TRINITY_DN9478_c0_g1_i2	P:GO:0000209; P:GO:0007520; P:GO:0046716; F:GO:0008270; F:GO:0032033; F:GO:0032038; F:GO:0061630; C:GO:0000151; C:GO:0005769; C:GO:0005829; C:GO:0030018; C:GO:0031430	P:protein polyubiquitination; P:myoblast fusion; P:muscle cell cellular homeostasis; F:zinc ion binding; F:myosin II light chain binding; F:myosin II heavy chain binding; F:ubiquitin protein ligase activity; C:ubiquitin ligase complex; C:early endosome; C:cytosol; C:Z disc; C:M band	protein metabolism	P
Arhgap18	TRINITY_DN7883_c0_g1_i5	P:GO:0007165; P:GO:0008284; P:GO:0008360; P:GO:0030833; P:GO:0034260; P:GO:0043547; P:GO:0051056; P:GO:0051497; P:GO:1904425; P:GO:2000145; F:GO:0005096; F:GO:0005515; C:GO:0005829; C:GO:0005886; C:GO:0016607; C:GO:0045179	P:signal transduction; P:positive regulation of cell population proliferation; P:regulation of cell shape; P:regulation of actin filament polymerization; P:negative regulation of GTPase activity; P:positive regulation of GTPase activity; P:regulation of small GTPase mediated signal transduction; P:negative regulation of stress fiber assembly; P:negative regulation of GTP binding; P:regulation of …	development		P
Arpc1A	TRINITY_DN11526_c1_g1_i10	P:GO:0001745; P:GO:0006886; P:GO:0006897; P:GO:0007409; P:GO:0007413; P:GO:0008407; P:GO:0030037; P:GO:0030589; P:GO:0032355; P:GO:0033627; P:GO:0034314; P:GO:0038096; P:GO:0043627; P:GO:0045747; P:GO:0048013; P:GO:0051491; P:GO:0061024; F:GO:0005200; F:GO:0051015; C:GO:0005829; C:GO:0005885; C:GO:0036195; C:GO:0036284	P:compound eye morphogenesis; P:intracellular protein transport; P:endocytosis; P:axonogenesis; P:axonal fasciculation; P:chaeta morphogenesis; P:actin filament reorganization involved in cell cycle; P:pseudocleavage involved in syncytial blastoderm formation; P:response to estradiol; P:cell adhesion mediated by integrin; P:Arp2/3 complex-mediated actin nucleation; P:Fc-gamma receptor signaling p…	development		P
Atp2b3	TRINITY_DN8649_c0_g1_i10	P:GO:0002119; P:GO:0003407; P:GO:0006357; P:GO:0006996; P:GO:0007283; P:GO:0007568; P:GO:0007595; P:GO:0007626; P:GO:0008361; P:GO:0009409; P:GO:0009792; P:GO:0010751; P:GO:0021702; P:GO:0021707; P:GO:0021766; P:GO:0030317; P:GO:0033138; P:GO:0040010; P:GO:0040017; P:GO:0042428; P:GO:0045019; P:GO:0045299; P:GO:0045807; P:GO:0046068; P:GO:0048167; P:GO:0050808; P:GO:0050885; P:GO:0050910; P:GO:00…	P:nematode larval development; P:neural retina development; P:regulation of transcription by RNA polymerase II; P:organelle organization; P:spermatogenesis; P:aging; P:lactation; P:locomotory behavior; P:regulation of cell size; P:response to cold; P:embryo development ending in birth or egg hatching; P:negative regulation of nitric oxide mediated signal transduction; P:cerebellar Purkinje cell d…	development		P
Atp5mg	TRINITY_DN25411_c0_g1_i1	P:GO:0015986; F:GO:0015078; C:GO:0000276	P:ATP synthesis coupled proton transport; F:proton transmembrane transporter activity; C:mitochondrial proton-transporting ATP synthase complex, coupling factor F(o)	transport		P
Atp6v0a1	TRINITY_DN37153_c0_g1_i1	P:GO:0001503; P:GO:0001666; P:GO:0002119; P:GO:0006812; P:GO:0007035; P:GO:0007271; P:GO:0007588; P:GO:0007605; P:GO:0008286; P:GO:0009168; P:GO:0009792; P:GO:0015986; P:GO:0015988; P:GO:0016241; P:GO:0033572; P:GO:0040013; P:GO:0043068; P:GO:0043312; P:GO:0050830; P:GO:0070072; P:GO:1901998; F:GO:0008553; F:GO:0046961; F:GO:0051117; C:GO:0000220; C:GO:0005765; C:GO:0005794; C:GO:0005829; C:GO:00…	P:ossification; P:response to hypoxia; P:nematode larval development; P:cation transport; P:vacuolar acidification; P:synaptic transmission, cholinergic; P:excretion; P:sensory perception of sound; P:insulin receptor signaling pathway; P:purine ribonucleoside monophosphate biosynthetic process; P:embryo development ending in birth or egg hatching; P:ATP synthesis coupled proton transport; P:energ…	development	P
Bcl6	TRINITY_DN11302_c0_g1_i2	P:GO:0002268; P:GO:0002315; P:GO:0002455; P:GO:0002467; P:GO:0006606; P:GO:0007249; P:GO:0009615; P:GO:0010225; P:GO:0019730; P:GO:0030198; P:GO:0030330; P:GO:0032717; P:GO:0032720; P:GO:0032729; P:GO:0032733; P:GO:0042088; P:GO:0042742; P:GO:0042771; P:GO:0042832; P:GO:0043066; P:GO:0045064; P:GO:0045727; P:GO:0045892; P:GO:0045944; P:GO:0046426; P:GO:0048536; P:GO:0051101; P:GO:0051457; P:GO:19…	P:follicular dendritic cell differentiation; P:marginal zone B cell differentiation; P:humoral immune response mediated by circulating immunoglobulin; P:germinal center formation; P:protein import into nucleus; P:I-kappaB kinase/NF-kappaB signaling; P:response to virus; P:response to UV-C; P:antimicrobial humoral response; P:extracellular matrix organization; P:DNA damage response, signal transdu…	development			P
Bhmt_1	TRINITY_DN8357_c0_g1_i12	P:GO:0003323; P:GO:0006479; P:GO:0006577; P:GO:0009086; P:GO:0010243; P:GO:0032259; P:GO:0042426; P:GO:0050666; P:GO:0055123; P:GO:0071267; F:GO:0008270; F:GO:0044877; F:GO:0047150; C:GO:0005829; C:GO:0016021; C:GO:0032991; C:GO:0070062	P:type B pancreatic cell development; P:protein methylation; P:amino-acid betaine metabolic process; P:methionine biosynthetic process; P:response to organonitrogen compound; P:methylation; P:choline catabolic process; P:regulation of homocysteine metabolic process; P:digestive system development; P:L-methionine salvage; F:zinc ion binding; F:protein-containing complex binding; F:betaine-homocyst…	development			P
Bhmt_2	TRINITY_DN9917_c1_g1_i6	P:GO:0003323; P:GO:0006479; P:GO:0006577; P:GO:0009086; P:GO:0010243; P:GO:0032259; P:GO:0042426; P:GO:0050666; P:GO:0055123; P:GO:0071267; F:GO:0008270; F:GO:0044877; F:GO:0047150; C:GO:0005829; C:GO:0016020; C:GO:0032991; C:GO:0070062	P:type B pancreatic cell development; P:protein methylation; P:amino-acid betaine metabolic process; P:methionine biosynthetic process; P:response to organonitrogen compound; P:methylation; P:choline catabolic process; P:regulation of homocysteine metabolic process; P:digestive system development; P:L-methionine salvage; F:zinc ion binding; F:protein-containing complex binding; F:betaine-homocyst…	development			P
Btk29a	TRINITY_DN4762_c0_g1_i17	P:GO:0001805; P:GO:0001812; P:GO:0001818; P:GO:0002344; P:GO:0002553; P:GO:0002721; P:GO:0002755; P:GO:0002902; P:GO:0006259; P:GO:0007169; P:GO:0007229; P:GO:0007249; P:GO:0007254; P:GO:0007301; P:GO:0007349; P:GO:0007391; P:GO:0007435; P:GO:0007485; P:GO:0007498; P:GO:0007619; P:GO:0008258; P:GO:0008340; P:GO:0010543; P:GO:0019221; P:GO:0019722; P:GO:0030717; P:GO:0030723; P:GO:0030833; P:GO:00…	P:positive regulation of type III hypersensitivity; P:positive regulation of type I hypersensitivity; P:negative regulation of cytokine production; P:B cell affinity maturation; P:histamine secretion by mast cell; P:regulation of B cell cytokine production; P:MyD88-dependent toll-like receptor signaling pathway; P:regulation of B cell apoptotic process; P:DNA metabolic process; P:transmembrane re…	development		P
Cacna1B	TRINITY_DN11416_c0_g1_i5	P:GO:0034765; P:GO:0070588; F:GO:0005245; C:GO:0005891	P:regulation of ion transmembrane transport; P:calcium ion transmembrane transport; F:voltage-gated calcium channel activity; C:voltage-gated calcium channel complex	transport			P
Cad	TRINITY_DN7259_c0_g1_i14	P:GO:0000050; P:GO:0006207; P:GO:0006228; P:GO:0006526; P:GO:0006541; P:GO:0017144; P:GO:0018107; P:GO:0019240; P:GO:0032868; P:GO:0042594; P:GO:0046132; P:GO:0046777; F:GO:0002134; F:GO:0004070; F:GO:0004087; F:GO:0004088; F:GO:0004151; F:GO:0004672; F:GO:0005524; F:GO:0008270; F:GO:0019899; F:GO:0032551; F:GO:0042802; F:GO:0070335; F:GO:0070406; C:GO:0005654; C:GO:0005739; C:GO:0005829; C:GO:00…	P:urea cycle; P:'de novo' pyrimidine nucleobase biosynthetic process; P:UTP biosynthetic process; P:arginine biosynthetic process; P:glutamine metabolic process; P:drug metabolic process; P:peptidyl-threonine phosphorylation; P:citrulline biosynthetic process; P:response to insulin; P:response to starvation; P:pyrimidine ribonucleoside biosynthetic process; P:protein autophosphorylation; F:UTP bi…	stress response	P
Catsper4	TRINITY_DN98106_c0_g1_i5	P:GO:0006814; P:GO:0019722; P:GO:0030317; P:GO:0035036; P:GO:0048240; P:GO:0051209; P:GO:0086010; F:GO:0005227; F:GO:0005245; F:GO:0072345; C:GO:0001669; C:GO:0036128; C:GO:0097228	P:sodium ion transport; P:calcium-mediated signaling; P:flagellated sperm motility; P:sperm-egg recognition; P:sperm capacitation; P:release of sequestered calcium ion into cytosol; P:membrane depolarization during action potential; F:calcium activated cation channel activity; F:voltage-gated calcium channel activity; F:NAADP-sensitive calcium-release channel activity; C:acrosomal vesicle; C:CatS…	transport	P
Cd209b	TRINITY_DN16047_c0_g1_i4	P:GO:0001819; P:GO:0002223; P:GO:0002292; P:GO:0038094; P:GO:0042742; F:GO:0030246; F:GO:0038023; C:GO:0005886	P:positive regulation of cytokine production; P:stimulatory C-type lectin receptor signaling pathway; P:T cell differentiation involved in immune response; P:Fc-gamma receptor signaling pathway; P:defense response to bacterium; F:carbohydrate binding; F:signaling receptor activity; C:plasma membrane	stress response		P
Chst11	TRINITY_DN14681_c0_g1_i17	P:GO:0002063; P:GO:0007517; P:GO:0007585; P:GO:0008045; P:GO:0009791; P:GO:0016051; P:GO:0030206; P:GO:0030512; P:GO:0033037; P:GO:0036342; P:GO:0042127; P:GO:0042733; P:GO:0043066; P:GO:0048589; P:GO:0048703; F:GO:0001537; F:GO:0047756; F:GO:0050659; C:GO:0000139; C:GO:0016021	P:chondrocyte development; P:muscle organ development; P:respiratory gaseous exchange by respiratory system; P:motor neuron axon guidance; P:post-embryonic development; P:carbohydrate biosynthetic process; P:chondroitin sulfate biosynthetic process; P:negative regulation of transforming growth factor beta receptor signaling pathway; P:polysaccharide localization; P:post-anal tail morphogenesis; P…	development	P
Ciic3	TRINITY_DN22266_c0_g1_i10	P:GO:0006165; P:GO:0006183; P:GO:0006228; P:GO:0006241; P:GO:0007286; P:GO:0030317; P:GO:0034614; P:GO:0060271; F:GO:0004550; F:GO:0008017; C:GO:0035686; C:GO:0036157; C:GO:0097228; C:GO:0097598	P:nucleoside diphosphate phosphorylation; P:GTP biosynthetic process; P:UTP biosynthetic process; P:CTP biosynthetic process; P:spermatid development; P:flagellated sperm motility; P:cellular response to reactive oxygen species; P:cilium assembly; F:nucleoside diphosphate kinase activity; F:microtubule binding; C:sperm fibrous sheath; C:outer dynein arm; C:sperm principal piece; C:sperm cytoplasm…	development		P	P
Cntnap2	TRINITY_DN17963_c0_g1_i1	P:GO:0003015; P:GO:0007163; P:GO:0007391; P:GO:0008039; P:GO:0008104; P:GO:0008366; P:GO:0016080; P:GO:0016081; P:GO:0017156; P:GO:0019991; P:GO:0021682; P:GO:0032225; P:GO:0032228; P:GO:0035151; P:GO:0046907; P:GO:0048489; P:GO:0060857; P:GO:0061343; P:GO:0072553; P:GO:0097105; P:GO:0097480; P:GO:2000821; C:GO:0005887; C:GO:0005919; C:GO:0016021; C:GO:0030425; C:GO:0042734; C:GO:0048786	P:heart process; P:establishment or maintenance of cell polarity; P:dorsal closure; P:synaptic target recognition; P:protein localization; P:axon ensheathment; P:synaptic vesicle targeting; P:synaptic vesicle docking; P:calcium-ion regulated exocytosis; P:septate junction assembly; P:nerve maturation; P:regulation of synaptic transmission, dopaminergic; P:regulation of synaptic transmission, GABA…	development		P
Col27a1b	TRINITY_DN15164_c0_g1_i22	P:GO:0001502; P:GO:0001894; P:GO:0001958; P:GO:0002062; P:GO:0003007; P:GO:0003417; P:GO:0006029; P:GO:0007417; P:GO:0007601; P:GO:0007605; P:GO:0010165; P:GO:0010468; P:GO:0030199; P:GO:0030903; P:GO:0042472; P:GO:0043933; P:GO:0050776; P:GO:0060021; P:GO:0060174; P:GO:0060272; P:GO:0071260; P:GO:0071300; P:GO:0071306; P:GO:0071316; P:GO:0071356; P:GO:0071374; P:GO:0071599; P:GO:0071773; P:GO:00…	P:cartilage condensation; P:tissue homeostasis; P:endochondral ossification; P:chondrocyte differentiation; P:heart morphogenesis; P:growth plate cartilage development; P:proteoglycan metabolic process; P:central nervous system development; P:visual perception; P:sensory perception of sound; P:response to X-ray; P:regulation of gene expression; P:collagen fibril organization; P:notochord developm…	development		P
Creb3l3	TRINITY_DN3734_c0_g1_i13	P:GO:0001558; P:GO:0002230; P:GO:0006355; P:GO:0006990; P:GO:0019043; P:GO:0019046; P:GO:0042127; P:GO:0042994; P:GO:0045786; P:GO:0050930; P:GO:0051928; P:GO:0090026; P:GO:0090045; P:GO:1902236; P:GO:2000326; F:GO:0000978; F:GO:0001228; F:GO:0003682; F:GO:0003700; F:GO:0008140; F:GO:0031726; F:GO:0042803; C:GO:0000139; C:GO:0005829; C:GO:0016604; C:GO:0030176; C:GO:0043025	P:regulation of cell growth; P:positive regulation of defense response to virus by host; P:regulation of transcription, DNA-templated; P:positive regulation of transcription from RNA polymerase II promoter involved in unfolded protein response; P:establishment of viral latency; P:release from viral latency; P:regulation of cell population proliferation; P:cytoplasmic sequestering of transcription…	development		P
Cttn	TRINITY_DN4004_c0_g1_i15	P:GO:0000122; P:GO:0006930; P:GO:0007298; P:GO:0007301; P:GO:0007420; P:GO:0008284; P:GO:0009725; P:GO:0014068; P:GO:0030218; P:GO:0030516; P:GO:0030838; P:GO:0030854; P:GO:0033138; P:GO:0034333; P:GO:0042307; P:GO:0042531; P:GO:0045651; P:GO:0045944; P:GO:0045987; P:GO:0048041; P:GO:0048260; P:GO:0051091; P:GO:0051897; P:GO:0061024; P:GO:0071345; P:GO:0097062; P:GO:0097581; P:GO:0098885; P:GO:19…	P:negative regulation of transcription by RNA polymerase II; P:substrate-dependent cell migration, cell extension; P:border follicle cell migration; P:female germline ring canal formation; P:brain development; P:positive regulation of cell population proliferation; P:response to hormone; P:positive regulation of phosphatidylinositol 3-kinase signaling; P:erythrocyte differentiation; P:regulation …	development			P
Cycs	TRINITY_DN6017_c0_g1_i16	P:GO:0002931; P:GO:0006122; P:GO:0006123; P:GO:0007005; P:GO:0008635; P:GO:0009150; P:GO:0009167; P:GO:0009205; P:GO:0009629; P:GO:0010730; P:GO:0022900; P:GO:0034314; P:GO:0034349; P:GO:0034465; P:GO:0034599; P:GO:0046688; P:GO:1901857; P:GO:2001244; F:GO:0009055; F:GO:0019899; F:GO:0020037; F:GO:0045155; F:GO:0046872; C:GO:0000159; C:GO:0005634; C:GO:0005739; C:GO:0005743; C:GO:0005758; C:GO:00…	P:response to ischemia; P:mitochondrial electron transport, ubiquinol to cytochrome c; P:mitochondrial electron transport, cytochrome c to oxygen; P:mitochondrion organization; P:activation of cysteine-type endopeptidase activity involved in apoptotic process by cytochrome c; P:purine ribonucleotide metabolic process; P:purine ribonucleoside monophosphate metabolic process; P:purine ribonucleosid…	development	P
Cyfip2	TRINITY_DN17202_c0_g1_i10	P:GO:0006897; P:GO:0006915; P:GO:0030833; P:GO:0038096; P:GO:0048010; P:GO:0051388; P:GO:0097202; P:GO:0097484; P:GO:0098609; F:GO:0031267; C:GO:0005737; C:GO:0005829; C:GO:0045202; C:GO:0048471	P:endocytosis; P:apoptotic process; P:regulation of actin filament polymerization; P:Fc-gamma receptor signaling pathway involved in phagocytosis; P:vascular endothelial growth factor receptor signaling pathway; P:positive regulation of neurotrophin TRK receptor signaling pathway; P:activation of cysteine-type endopeptidase activity; P:dendrite extension; P:cell-cell adhesion; F:small GTPase bind…	transport	P
Dctn1	TRINITY_DN4656_c0_g1_i6	P:GO:0000132; P:GO:0001709; P:GO:0006888; P:GO:0007349; P:GO:0010389; P:GO:0010457; P:GO:0016330; P:GO:0019886; P:GO:0019896; P:GO:0021517; P:GO:0031122; P:GO:0032402; P:GO:0034454; P:GO:0034501; P:GO:0035011; P:GO:0035046; P:GO:0035047; P:GO:0036498; P:GO:0042052; P:GO:0042147; P:GO:0045198; P:GO:0048491; P:GO:0048675; P:GO:0048814; P:GO:0050905; P:GO:0051028; P:GO:0051081; P:GO:0051256; P:GO:00…	P:establishment of mitotic spindle orientation; P:cell fate determination; P:endoplasmic reticulum to Golgi vesicle-mediated transport; P:cellularization; P:regulation of G2/M transition of mitotic cell cycle; P:centriole-centriole cohesion; P:second mitotic wave involved in compound eye morphogenesis; P:antigen processing and presentation of exogenous peptide antigen via MHC class II; P:axonal t…	development	P
Ddx21	TRINITY_DN15735_c0_g1_i14	P:GO:0006366; P:GO:0009615; P:GO:0010501; P:GO:0043330; P:GO:0045815; F:GO:0003724; F:GO:0003725; F:GO:0005524; F:GO:0008186; F:GO:0019843; F:GO:0030515; F:GO:0035198; F:GO:0097322; C:GO:0005654; C:GO:0005730; C:GO:0005737	P:transcription by RNA polymerase II; P:response to virus; P:RNA secondary structure unwinding; P:response to exogenous dsRNA; P:positive regulation of gene expression, epigenetic; F:RNA helicase activity; F:double-stranded RNA binding; F:ATP binding; F:RNA-dependent ATPase activity; F:rRNA binding; F:snoRNA binding; F:miRNA binding; F:7SK snRNA binding; C:nucleoplasm; C:nucleolus; C:cytoplasm	stress response	P
Dlg1	TRINITY_DN1571_c0_g1_i3	P:GO:0000122; P:GO:0001658; P:GO:0001736; P:GO:0001771; P:GO:0001935; P:GO:0002088; P:GO:0002091; P:GO:0002369; P:GO:0006470; P:GO:0007093; P:GO:0007204; P:GO:0007612; P:GO:0008284; P:GO:0008360; P:GO:0010923; P:GO:0016188; P:GO:0019233; P:GO:0030432; P:GO:0030838; P:GO:0030866; P:GO:0030953; P:GO:0031579; P:GO:0031641; P:GO:0032147; P:GO:0034629; P:GO:0035176; P:GO:0035641; P:GO:0035865; P:GO:00…	P:negative regulation of transcription by RNA polymerase II; P:branching involved in ureteric bud morphogenesis; P:establishment of planar polarity; P:immunological synapse formation; P:endothelial cell proliferation; P:lens development in camera-type eye; P:negative regulation of receptor internalization; P:T cell cytokine production; P:protein dephosphorylation; P:mitotic cell cycle checkpoint;…	development	P
Efcab12	TRINITY_DN1043_c3_g1_i2	F:GO:0005509; C:GO:0022625	F:calcium ion binding; C:cytosolic large ribosomal subunit	other		P
Eif2Ak4	TRINITY_DN66918_c0_g1_i1	P:GO:0001666; P:GO:0001934; P:GO:0002230; P:GO:0002286; P:GO:0002821; P:GO:0006413; P:GO:0006468; P:GO:0007612; P:GO:0007616; P:GO:0008340; P:GO:0009408; P:GO:0019081; P:GO:0019725; P:GO:0022618; P:GO:0030968; P:GO:0032057; P:GO:0032792; P:GO:0034063; P:GO:0034514; P:GO:0034644; P:GO:0036492; P:GO:0039520; P:GO:0044828; P:GO:0045665; P:GO:0045793; P:GO:0046777; P:GO:0060259; P:GO:0060378; P:GO:00…	P:response to hypoxia; P:positive regulation of protein phosphorylation; P:positive regulation of defense response to virus by host; P:T cell activation involved in immune response; P:positive regulation of adaptive immune response; P:translational initiation; P:protein phosphorylation; P:learning; P:long-term memory; P:determination of adult lifespan; P:response to heat; P:viral translation; P:c…	development			P
Eif2b1	TRINITY_DN7095_c0_g1_i13	P:GO:0006413; P:GO:0009408; P:GO:0009749; P:GO:0014003; P:GO:0043434; P:GO:0050790; P:GO:0050852; P:GO:1905098; P:GO:1990928; F:GO:0003743; F:GO:0005525; F:GO:0019003; F:GO:0030234; F:GO:0042802; C:GO:0005829; C:GO:0005850; C:GO:0005851; C:GO:0005886	P:translational initiation; P:response to heat; P:response to glucose; P:oligodendrocyte development; P:response to peptide hormone; P:regulation of catalytic activity; P:T cell receptor signaling pathway; P:negative regulation of guanyl-nucleotide exchange factor activity; P:response to amino acid starvation; F:translation initiation factor activity; F:GTP binding; F:GDP binding; F:enzyme regula…	development	P
Eif3F	TRINITY_DN10127_c2_g1_i3	P:GO:0006413; P:GO:0006508; P:GO:0016579; P:GO:0045747; P:GO:0075522; F:GO:0003743; F:GO:0004843; F:GO:0008237; F:GO:0031369; F:GO:0070122; C:GO:0005829; C:GO:0005852; C:GO:0071541	P:translational initiation; P:proteolysis; P:protein deubiquitination; P:positive regulation of Notch signaling pathway; P:IRES-dependent viral translational initiation; F:translation initiation factor activity; F:thiol-dependent ubiquitin-specific protease activity; F:metallopeptidase activity; F:translation initiation factor binding; F:isopeptidase activity; C:cytosol; C:eukaryotic translation …	protein metabolism		P
Eif4g1	TRINITY_DN37202_c0_g1_i6	P:GO:0006413; P:GO:0006417; P:GO:0007140; P:GO:0048136; P:GO:0048137; P:GO:0048515; F:GO:0000340; F:GO:0003729; F:GO:0003743; F:GO:0008190; C:GO:0005829; C:GO:0016281	P:translational initiation; P:regulation of translation; P:male meiotic nuclear division; P:male germ-line cyst formation; P:spermatocyte division; P:spermatid differentiation; F:RNA 7-methylguanosine cap binding; F:mRNA binding; F:translation initiation factor activity; F:eukaryotic initiation factor 4E binding; C:cytosol; C:eukaryotic translation initiation factor 4F complex	development	P
Enpp5	TRINITY_DN4603_c0_g2_i1	P:GO:0000027; F:GO:0003824; C:GO:0005654; C:GO:0005730	P:ribosomal large subunit assembly; F:catalytic activity; C:nucleoplasm; C:nucleolus	other	P
Eri1	TRINITY_DN24419_c0_g1_i2	P:GO:0000467; P:GO:0000738; P:GO:0006309; P:GO:0006401; P:GO:0007281; P:GO:0045132; P:GO:1900369; F:GO:0000175; F:GO:0003676; F:GO:0003697; F:GO:0004520; F:GO:0005515; F:GO:0019843; F:GO:0043022; F:GO:0071207; C:GO:0005654; C:GO:0005730; C:GO:0005737; C:GO:0016021; C:GO:0071204	P:exonucleolytic trimming to generate mature 3'-end of 5.8S rRNA from tricistronic rRNA transcript (SSU-rRNA, 5.8S rRNA, LSU-rRNA); P:DNA catabolic process, exonucleolytic; P:apoptotic DNA fragmentation; P:RNA catabolic process; P:germ cell development; P:meiotic chromosome segregation; P:negative regulation of RNA interference; F:3'-5'-exoribonuclease activity; F:nucleic acid binding; F:single-s…	development			P
Exoc6B	TRINITY_DN40005_c0_g1_i5	P:GO:0006904; P:GO:0007298; P:GO:0007411; P:GO:0016080; P:GO:0016081; P:GO:0017156; P:GO:0022416; P:GO:0030218; P:GO:0032456; P:GO:0042331; P:GO:0048489; P:GO:0072659; P:GO:0090522; P:GO:0097480; F:GO:0031267; C:GO:0000145; C:GO:0005829; C:GO:0005886; C:GO:0043679; C:GO:0055037; C:GO:0099568	P:vesicle docking involved in exocytosis; P:border follicle cell migration; P:axon guidance; P:synaptic vesicle targeting; P:synaptic vesicle docking; P:calcium-ion regulated exocytosis; P:chaeta development; P:erythrocyte differentiation; P:endocytic recycling; P:phototaxis; P:synaptic vesicle transport; P:protein localization to plasma membrane; P:vesicle tethering involved in exocytosis; P:est…	development		P
Fgfrl	TRINITY_DN1003_c1_g1_i2	P:GO:0000122; P:GO:0001525; P:GO:0001657; P:GO:0001701; P:GO:0001759; P:GO:0001764; P:GO:0002053; P:GO:0002062; P:GO:0002119; P:GO:0002931; P:GO:0003140; P:GO:0003347; P:GO:0007565; P:GO:0007605; P:GO:0009953; P:GO:0010763; P:GO:0010863; P:GO:0010966; P:GO:0010976; P:GO:0014068; P:GO:0018108; P:GO:0018991; P:GO:0019827; P:GO:0021628; P:GO:0021837; P:GO:0021847; P:GO:0030326; P:GO:0031101; P:GO:00…	P:negative regulation of transcription by RNA polymerase II; P:angiogenesis; P:ureteric bud development; P:in utero embryonic development; P:organ induction; P:neuron migration; P:positive regulation of mesenchymal cell proliferation; P:chondrocyte differentiation; P:nematode larval development; P:response to ischemia; P:determination of left/right asymmetry in lateral mesoderm; P:epicardial cell…	development	P
Fmn2	TRINITY_DN11283_c0_g1_i11	P:GO:0006974; P:GO:0016192; P:GO:0040038; P:GO:0042177; P:GO:0043066; P:GO:0045010; P:GO:0046907; P:GO:0048477; P:GO:0051295; P:GO:0051758; P:GO:0070649; P:GO:0071456; F:GO:0003779; F:GO:0008017; C:GO:0005730; C:GO:0005789; C:GO:0005819; C:GO:0005829; C:GO:0005884; C:GO:0005902; C:GO:0005938; C:GO:0030659; C:GO:0099568	P:cellular response to DNA damage stimulus; P:vesicle-mediated transport; P:polar body extrusion after meiotic divisions; P:negative regulation of protein catabolic process; P:negative regulation of apoptotic process; P:actin nucleation; P:intracellular transport; P:oogenesis; P:establishment of meiotic spindle localization; P:homologous chromosome movement towards spindle pole in meiosis I anaph…	development	P
Foxa2-A	TRINITY_DN3722_c0_g1_i3	P:GO:0000122; P:GO:0000432; P:GO:0001701; P:GO:0001705; P:GO:0001706; P:GO:0001707; P:GO:0006259; P:GO:0006338; P:GO:0006355; P:GO:0007219; P:GO:0007418; P:GO:0007439; P:GO:0007443; P:GO:0008344; P:GO:0010719; P:GO:0019218; P:GO:0021533; P:GO:0021779; P:GO:0021904; P:GO:0023019; P:GO:0030193; P:GO:0030308; P:GO:0031018; P:GO:0032289; P:GO:0032355; P:GO:0032525; P:GO:0032868; P:GO:0033132; P:GO:00…	P:negative regulation of transcription by RNA polymerase II; P:positive regulation of transcription from RNA polymerase II promoter by glucose; P:in utero embryonic development; P:ectoderm formation; P:endoderm formation; P:mesoderm formation; P:DNA metabolic process; P:chromatin remodeling; P:regulation of transcription, DNA-templated; P:Notch signaling pathway; P:ventral midline development; P:…	development			P
Foxg1	TRINITY_DN18146_c0_g1_i1	P:GO:0000122; P:GO:0002052; P:GO:0006355; P:GO:0007346; P:GO:0007568; P:GO:0009953; P:GO:0016199; P:GO:0021852; P:GO:0042472; P:GO:0045665; P:GO:0045666; P:GO:0045787; P:GO:0048664; F:GO:0001227; F:GO:0003700; F:GO:0043565; C:GO:0005634	P:negative regulation of transcription by RNA polymerase II; P:positive regulation of neuroblast proliferation; P:regulation of transcription, DNA-templated; P:regulation of mitotic cell cycle; P:aging; P:dorsal/ventral pattern formation; P:axon midline choice point recognition; P:pyramidal neuron migration; P:inner ear morphogenesis; P:negative regulation of neuron differentiation; P:positive re…	development		P
Fstl1	TRINITY_DN20436_c0_g1_i14	P:GO:0000122; P:GO:0002244; P:GO:0008585; P:GO:0009994; P:GO:0010977; P:GO:0030514; P:GO:0030901; P:GO:0031069; P:GO:0032926; P:GO:0032927; P:GO:0042475; P:GO:0043049; P:GO:0043616; P:GO:0046670; P:GO:0046882; P:GO:0048263; P:GO:0048703; P:GO:0051798; P:GO:1901390; P:GO:1902864; P:GO:1902870; P:GO:1902873; P:GO:1902876; F:GO:0043395; F:GO:0048185; C:GO:0005615; C:GO:0005634; C:GO:0005737	P:negative regulation of transcription by RNA polymerase II; P:hematopoietic progenitor cell differentiation; P:female gonad development; P:oocyte differentiation; P:negative regulation of neuron projection development; P:negative regulation of BMP signaling pathway; P:midbrain development; P:hair follicle morphogenesis; P:negative regulation of activin receptor signaling pathway; P:positive regu…	development		P
G2E3	TRINITY_DN9723_c0_g1_i6	P:GO:0000209; P:GO:0001824; P:GO:0010628; P:GO:0019100; P:GO:0035019; P:GO:0036335; P:GO:0042078; P:GO:0048136; P:GO:0048749; P:GO:2001243; F:GO:0042393; F:GO:0046872; F:GO:0061630; C:GO:0001673; C:GO:0005700; C:GO:0005829	P:protein polyubiquitination; P:blastocyst development; P:positive regulation of gene expression; P:male germ-line sex determination; P:somatic stem cell population maintenance; P:intestinal stem cell homeostasis; P:germ-line stem cell division; P:male germ-line cyst formation; P:compound eye development; P:negative regulation of intrinsic apoptotic signaling pathway; F:histone binding; F:metal i…	development		P
Gbe1	TRINITY_DN23578_c0_g1_i17	P:GO:0005978; P:GO:0006355; P:GO:0006886; P:GO:0007179; P:GO:0008333; P:GO:0008593; P:GO:0009267; P:GO:0016192; P:GO:0034058; P:GO:0035542; P:GO:0097352; F:GO:0003844; F:GO:0004553; F:GO:0005160; F:GO:0031267; F:GO:0043169; F:GO:0046332; C:GO:0005765; C:GO:0005769; C:GO:0030897; C:GO:0033263	P:glycogen biosynthetic process; P:regulation of transcription, DNA-templated; P:intracellular protein transport; P:transforming growth factor beta receptor signaling pathway; P:endosome to lysosome transport; P:regulation of Notch signaling pathway; P:cellular response to starvation; P:vesicle-mediated transport; P:endosomal vesicle fusion; P:regulation of SNARE complex assembly; P:autophagosome…	transport		P
Gelsolin	TRINITY_DN76862_c0_g1_i7	P:GO:0051014; P:GO:0051016; P:GO:1905808; F:GO:0003785; F:GO:0005546; F:GO:0051015	P:actin filament severing; P:barbed-end actin filament capping; P:positive regulation of synapse pruning; F:actin monomer binding; F:phosphatidylinositol-4,5-bisphosphate binding; F:actin filament binding	other		P
Gldc	TRINITY_DN89425_c0_g1_i1	P:GO:0006546; P:GO:0046686; P:GO:0055114; F:GO:0004375; C:GO:0005739; C:GO:0009534; C:GO:0009570; C:GO:0009941; C:GO:0048046	P:glycine catabolic process; P:response to cadmium ion; P:obsolete oxidation-reduction process; F:glycine dehydrogenase (decarboxylating) activity; C:mitochondrion; C:chloroplast thylakoid; C:chloroplast stroma; C:chloroplast envelope; C:apoplast	other		P
Glra4	TRINITY_DN7700_c0_g1_i5	P:GO:0001508; P:GO:0007606; P:GO:0031987; P:GO:0042493; P:GO:0043051; P:GO:0050893; P:GO:0051259; P:GO:0060079; P:GO:1902476; F:GO:0004888; F:GO:0008068; F:GO:0008144; F:GO:0016595; F:GO:0022839; F:GO:0042802; C:GO:0005887	P:action potential; P:sensory perception of chemical stimulus; P:locomotion involved in locomotory behavior; P:response to drug; P:regulation of pharyngeal pumping; P:sensory processing; P:protein complex oligomerization; P:excitatory postsynaptic potential; P:chloride transmembrane transport; F:transmembrane signaling receptor activity; F:extracellularly glutamate-gated chloride channel activity…	stress response		P
Gnao1	TRINITY_DN11297_c1_g1_i3	P:GO:0001501; P:GO:0001508; P:GO:0002119; P:GO:0002253; P:GO:0002385; P:GO:0006469; P:GO:0006897; P:GO:0007189; P:GO:0007202; P:GO:0007210; P:GO:0007213; P:GO:0007215; P:GO:0007507; P:GO:0007608; P:GO:0007629; P:GO:0007635; P:GO:0008340; P:GO:0009649; P:GO:0014057; P:GO:0016060; P:GO:0016199; P:GO:0016322; P:GO:0021884; P:GO:0030168; P:GO:0030322; P:GO:0040017; P:GO:0042711; P:GO:0042733; P:GO:00…	P:skeletal system development; P:action potential; P:nematode larval development; P:activation of immune response; P:mucosal immune response; P:negative regulation of protein kinase activity; P:endocytosis; P:adenylate cyclase-activating G protein-coupled receptor signaling pathway; P:activation of phospholipase C activity; P:serotonin receptor signaling pathway; P:G protein-coupled acetylcholine…	development			P
Gnl3L	TRINITY_DN6127_c0_g1_i13	P:GO:0000467; P:GO:0002119; P:GO:0003407; P:GO:0007096; P:GO:0007281; P:GO:0017145; P:GO:0019827; P:GO:0031397; P:GO:0031647; P:GO:0032091; P:GO:0032206; P:GO:0032211; P:GO:0033234; P:GO:0033235; P:GO:0040014; P:GO:0042127; P:GO:0042273; P:GO:0045664; P:GO:0090073; P:GO:0090307; P:GO:1902895; P:GO:1904816; F:GO:0003924; F:GO:0005525; F:GO:0016887; F:GO:0048027; C:GO:0001652; C:GO:0005697; C:GO:00…	P:exonucleolytic trimming to generate mature 3'-end of 5.8S rRNA from tricistronic rRNA transcript (SSU-rRNA, 5.8S rRNA, LSU-rRNA); P:nematode larval development; P:neural retina development; P:regulation of exit from mitosis; P:germ cell development; P:stem cell division; P:stem cell population maintenance; P:negative regulation of protein ubiquitination; P:regulation of protein stability; P:neg…	development		P
Gnptab	TRINITY_DN9692_c0_g1_i4	P:GO:0002063; P:GO:0007040; P:GO:0016256; P:GO:0033299; P:GO:0046835; P:GO:0048703; P:GO:0060348; F:GO:0003976; F:GO:0005509; F:GO:0016772; C:GO:0000139; C:GO:0016021	P:chondrocyte development; P:lysosome organization; P:N-glycan processing to lysosome; P:secretion of lysosomal enzymes; P:carbohydrate phosphorylation; P:embryonic viscerocranium morphogenesis; P:bone development; F:UDP-N-acetylglucosamine-lysosomal-enzyme N-acetylglucosaminephosphotransferase activity; F:calcium ion binding; F:transferase activity, transferring phosphorus-containing groups; C:G…	development	P
Gnptab	TRINITY_DN9692_c0_g1_i5	P:GO:0002063; P:GO:0007040; P:GO:0016256; P:GO:0033299; P:GO:0046835; P:GO:0048703; P:GO:0060348; F:GO:0003976; F:GO:0005509; F:GO:0016772; C:GO:0000139; C:GO:0016021	P:chondrocyte development; P:lysosome organization; P:N-glycan processing to lysosome; P:secretion of lysosomal enzymes; P:carbohydrate phosphorylation; P:embryonic viscerocranium morphogenesis; P:bone development; F:UDP-N-acetylglucosamine-lysosomal-enzyme N-acetylglucosaminephosphotransferase activity; F:calcium ion binding; F:transferase activity, transferring phosphorus-containing groups; C:G…	development		P
Grwd1	TRINITY_DN11022_c0_g1_i1	P:GO:0000447; P:GO:0000472; P:GO:0000480; P:GO:0006357; P:GO:0021522; P:GO:0034462; P:GO:0042742; P:GO:1903508; F:GO:0003676; F:GO:0003713; F:GO:0003723; C:GO:0005634; C:GO:0005667; C:GO:0005730	P:endonucleolytic cleavage in ITS1 to separate SSU-rRNA from 5.8S rRNA and LSU-rRNA from tricistronic rRNA transcript (SSU-rRNA, 5.8S rRNA, LSU-rRNA); P:endonucleolytic cleavage to generate mature 5'-end of SSU-rRNA from (SSU-rRNA, 5.8S rRNA, LSU-rRNA); P:endonucleolytic cleavage in 5'-ETS of tricistronic rRNA transcript (SSU-rRNA, 5.8S rRNA, LSU-rRNA); P:regulation of transcription by RNA polyme…	development		P
Gyrb	TRINITY_DN81010_c0_g2_i1	P:GO:0006265; P:GO:0006351; P:GO:0007059; P:GO:0042493; F:GO:0003677; F:GO:0005524; F:GO:0034335; C:GO:0005694; C:GO:0005829; C:GO:0009295; C:GO:0009330	P:DNA topological change; P:transcription, DNA-templated; P:chromosome segregation; P:response to drug; F:DNA binding; F:ATP binding; F:DNA negative supercoiling activity; C:chromosome; C:cytosol; C:nucleoid; C:DNA topoisomerase type II (double strand cut, ATP-hydrolyzing) complex	stress response			P
Hgs	TRINITY_DN18780_c0_g1_i1	P:GO:0001933; P:GO:0006357; P:GO:0006622; P:GO:0006886; P:GO:0006897; P:GO:0007298; P:GO:0008285; P:GO:0008293; P:GO:0008333; P:GO:0008593; P:GO:0010324; P:GO:0010628; P:GO:0010642; P:GO:0016082; P:GO:0016236; P:GO:0016310; P:GO:0016322; P:GO:0016525; P:GO:0017156; P:GO:0030948; P:GO:0031398; P:GO:0032456; P:GO:0032509; P:GO:0033619; P:GO:0036258; P:GO:0042059; P:GO:0042176; P:GO:0043405; P:GO:00…	P:negative regulation of protein phosphorylation; P:regulation of transcription by RNA polymerase II; P:protein targeting to lysosome; P:intracellular protein transport; P:endocytosis; P:border follicle cell migration; P:negative regulation of cell population proliferation; P:torso signaling pathway; P:endosome to lysosome transport; P:regulation of Notch signaling pathway; P:membrane invaginatio…	development			P
Hmcn1	TRINITY_DN3151_c0_g2_i2	P:GO:0003151; P:GO:0006897; P:GO:0007432; P:GO:0008045; P:GO:0008406; P:GO:0009649; P:GO:0016199; P:GO:0018108; P:GO:0022409; P:GO:0035050; P:GO:0035385; P:GO:0046716; P:GO:0050773; P:GO:0070983; P:GO:0072499; P:GO:2000274; F:GO:0004714; F:GO:0005044; F:GO:0005515; F:GO:0005524; F:GO:0008201; C:GO:0005887; C:GO:0016021; C:GO:0030425; C:GO:0031982; C:GO:0043025; C:GO:0044295; C:GO:0071666	P:outflow tract morphogenesis; P:endocytosis; P:salivary gland boundary specification; P:motor neuron axon guidance; P:gonad development; P:entrainment of circadian clock; P:axon midline choice point recognition; P:peptidyl-tyrosine phosphorylation; P:positive regulation of cell-cell adhesion; P:embryonic heart tube development; P:Roundabout signaling pathway; P:muscle cell cellular homeostasis; …	development			P
Hoxb4	TRINITY_DN5019_c0_g2_i8	P:GO:0001525; P:GO:0001974; P:GO:0006357; P:GO:0007275; P:GO:0008284; P:GO:0009952; P:GO:0010159; P:GO:0010960; P:GO:0021615; P:GO:0030282; P:GO:0030878; P:GO:0048538; P:GO:0048645; P:GO:0048704; P:GO:0051216; P:GO:0051926; P:GO:0055062; P:GO:0055074; P:GO:0060017; P:GO:1900122; F:GO:0000981; F:GO:0003677; F:GO:0071837; C:GO:0005634; C:GO:0005654	P:angiogenesis; P:blood vessel remodeling; P:regulation of transcription by RNA polymerase II; P:multicellular organism development; P:positive regulation of cell population proliferation; P:anterior/posterior pattern specification; P:specification of animal organ position; P:magnesium ion homeostasis; P:glossopharyngeal nerve morphogenesis; P:bone mineralization; P:thyroid gland development; P:t…	development	P
Hprt1	TRINITY_DN8556_c0_g1_i1	P:GO:0001913; P:GO:0001975; P:GO:0006166; P:GO:0006168; P:GO:0006178; P:GO:0007283; P:GO:0007625; P:GO:0007626; P:GO:0021756; P:GO:0021895; P:GO:0021954; P:GO:0032264; P:GO:0032869; P:GO:0043103; P:GO:0045964; P:GO:0046038; P:GO:0046651; P:GO:0048813; P:GO:0051289; F:GO:0000166; F:GO:0000287; F:GO:0002057; F:GO:0004422; F:GO:0042803; F:GO:0052657; C:GO:0005694; C:GO:0005829	P:T cell mediated cytotoxicity; P:response to amphetamine; P:purine ribonucleoside salvage; P:adenine salvage; P:guanine salvage; P:spermatogenesis; P:grooming behavior; P:locomotory behavior; P:striatum development; P:cerebral cortex neuron differentiation; P:central nervous system neuron development; P:IMP salvage; P:cellular response to insulin stimulus; P:hypoxanthine salvage; P:positive regu…	development	P
Hpse	TRINITY_DN5278_c0_g2_i3	P:GO:0006027; P:GO:0007160; P:GO:0010575; P:GO:0030194; P:GO:0030198; P:GO:0030200; P:GO:0033690; P:GO:0043312; P:GO:0051798; P:GO:0051897; P:GO:0061042; F:GO:0004566; F:GO:0030305; F:GO:0043395; F:GO:0045545; F:GO:0046983; C:GO:0005654; C:GO:0005765; C:GO:0005886; C:GO:0016021; C:GO:0031012; C:GO:0035580; C:GO:0043202; C:GO:0045121	P:glycosaminoglycan catabolic process; P:cell-matrix adhesion; P:positive regulation of vascular endothelial growth factor production; P:positive regulation of blood coagulation; P:extracellular matrix organization; P:heparan sulfate proteoglycan catabolic process; P:positive regulation of osteoblast proliferation; P:neutrophil degranulation; P:positive regulation of hair follicle development; P:…	development		P
Igf2r	TRINITY_DN8145_c0_g1_i11	P:GO:0001889; P:GO:0006892; P:GO:0006898; P:GO:0007041; P:GO:0007186; P:GO:0010508; P:GO:0018108; P:GO:0032526; P:GO:0043065; P:GO:0043312; P:GO:0048009; P:GO:0061024; F:GO:0001965; F:GO:0001972; F:GO:0004930; F:GO:0005010; F:GO:0005520; F:GO:0005537; F:GO:0019899; F:GO:0031995; F:GO:0036143; F:GO:0038023; F:GO:0042802; F:GO:0051219; C:GO:0005615; C:GO:0005641; C:GO:0005765; C:GO:0005769; C:GO:00…	P:liver development; P:post-Golgi vesicle-mediated transport; P:receptor-mediated endocytosis; P:lysosomal transport; P:G protein-coupled receptor signaling pathway; P:positive regulation of autophagy; P:peptidyl-tyrosine phosphorylation; P:response to retinoic acid; P:positive regulation of apoptotic process; P:neutrophil degranulation; P:insulin-like growth factor receptor signaling pathway; P:…	development	P
Insr	TRINITY_DN59085_c0_g2_i1	P:GO:0005975; P:GO:0006629; P:GO:0006979; P:GO:0007285; P:GO:0007390; P:GO:0007411; P:GO:0007446; P:GO:0007520; P:GO:0007525; P:GO:0007626; P:GO:0008340; P:GO:0008585; P:GO:0009267; P:GO:0010507; P:GO:0010884; P:GO:0014068; P:GO:0018108; P:GO:0030307; P:GO:0030707; P:GO:0034059; P:GO:0036335; P:GO:0040015; P:GO:0040018; P:GO:0042220; P:GO:0042321; P:GO:0042593; P:GO:0042632; P:GO:0045793; P:GO:00…	P:carbohydrate metabolic process; P:lipid metabolic process; P:response to oxidative stress; P:primary spermatocyte growth; P:germ-band shortening; P:axon guidance; P:imaginal disc growth; P:myoblast fusion; P:somatic muscle development; P:locomotory behavior; P:determination of adult lifespan; P:female gonad development; P:cellular response to starvation; P:negative regulation of autophagy; P:po…	development	P
Kcna2	TRINITY_DN36044_c0_g1_i4	P:GO:0001666; P:GO:0001964; P:GO:0006937; P:GO:0007219; P:GO:0007405; P:GO:0007611; P:GO:0007619; P:GO:0007637; P:GO:0008345; P:GO:0009584; P:GO:0010644; P:GO:0010960; P:GO:0014059; P:GO:0019228; P:GO:0019229; P:GO:0021633; P:GO:0021766; P:GO:0023041; P:GO:0034613; P:GO:0034765; P:GO:0042542; P:GO:0043267; P:GO:0045188; P:GO:0045838; P:GO:0045938; P:GO:0048047; P:GO:0048150; P:GO:0048675; P:GO:00…	P:response to hypoxia; P:startle response; P:regulation of muscle contraction; P:Notch signaling pathway; P:neuroblast proliferation; P:learning or memory; P:courtship behavior; P:proboscis extension reflex; P:larval locomotory behavior; P:detection of visible light; P:cell communication by electrical coupling; P:magnesium ion homeostasis; P:regulation of dopamine secretion; P:neuronal action pot…	stress response		P
Lamc1	TRINITY_DN3922_c0_g1_i1	P:GO:0001764; P:GO:0006355; P:GO:0006930; P:GO:0007097; P:GO:0007432; P:GO:0007520; P:GO:0008078; P:GO:0008284; P:GO:0008347; P:GO:0016200; P:GO:0030334; P:GO:0030517; P:GO:0032488; P:GO:0033564; P:GO:0035262; P:GO:0038007; P:GO:0042472; P:GO:0045138; P:GO:0045773; P:GO:0048749; P:GO:0060603; P:GO:0070983; P:GO:0097376; P:GO:0098609; P:GO:1905489; P:GO:1905812; P:GO:1905815; P:GO:2000147; P:GO:20…	P:neuron migration; P:regulation of transcription, DNA-templated; P:substrate-dependent cell migration, cell extension; P:nuclear migration; P:salivary gland boundary specification; P:myoblast fusion; P:mesodermal cell migration; P:positive regulation of cell population proliferation; P:glial cell migration; P:synaptic target attraction; P:regulation of cell migration; P:negative regulation of ax…	development		P
Lbx1	TRINITY_DN17760_c0_g1_i7	P:GO:0000122; P:GO:0001947; P:GO:0006357; P:GO:0007480; P:GO:0007483; P:GO:0007501; P:GO:0007519; P:GO:0008285; P:GO:0008544; P:GO:0016477; P:GO:0021522; P:GO:0021920; P:GO:0042659; P:GO:0045665; P:GO:0048664; P:GO:0051450; P:GO:1901739; F:GO:0000981; F:GO:0003677; C:GO:0005634; C:GO:0005667	P:negative regulation of transcription by RNA polymerase II; P:heart looping; P:regulation of transcription by RNA polymerase II; P:imaginal disc-derived leg morphogenesis; P:genital disc morphogenesis; P:mesodermal cell fate specification; P:skeletal muscle tissue development; P:negative regulation of cell population proliferation; P:epidermis development; P:cell migration; P:spinal cord motor n…	development		P
Lfng	TRINITY_DN4347_c0_g1_i3	P:GO:0001541; P:GO:0001708; P:GO:0001745; P:GO:0002315; P:GO:0006004; P:GO:0007293; P:GO:0007386; P:GO:0007451; P:GO:0008587; P:GO:0021592; P:GO:0021654; P:GO:0030217; P:GO:0031101; P:GO:0032092; P:GO:0035017; P:GO:0035284; P:GO:0036011; P:GO:0036066; P:GO:0036099; P:GO:0043461; P:GO:0045665; P:GO:0045747; P:GO:0048190; P:GO:0051446; P:GO:0055016; P:GO:1902367; F:GO:0033829; C:GO:0000139; C:GO:00…	P:ovarian follicle development; P:cell fate specification; P:compound eye morphogenesis; P:marginal zone B cell differentiation; P:fucose metabolic process; P:germarium-derived egg chamber formation; P:compartment pattern specification; P:dorsal/ventral lineage restriction, imaginal disc; P:imaginal disc-derived wing margin morphogenesis; P:fourth ventricle development; P:rhombomere boundary form…	development		P
Lhx9	TRINITY_DN26185_c0_g1_i13	P:GO:0006357; P:GO:0007451; P:GO:0007476; P:GO:0007479; P:GO:0007517; P:GO:0007526; P:GO:0008355; P:GO:0022401; P:GO:0030516; P:GO:0036011; P:GO:0040040; P:GO:0043052; P:GO:0045165; P:GO:0048190; P:GO:0048735; P:GO:0060033; P:GO:0061066; P:GO:1902667; P:GO:1904081; F:GO:0000977; F:GO:0000981; F:GO:0003677; F:GO:0046872; C:GO:0005634	P:regulation of transcription by RNA polymerase II; P:dorsal/ventral lineage restriction, imaginal disc; P:imaginal disc-derived wing morphogenesis; P:leg disc proximal/distal pattern formation; P:muscle organ development; P:larval somatic muscle development; P:olfactory learning; P:negative adaptation of signaling pathway; P:regulation of axon extension; P:imaginal disc-derived leg segmentation;…	development		P
Lrp6	TRINITY_DN6409_c0_g2_i7	P:GO:0001947; P:GO:0002053; P:GO:0007204; P:GO:0007268; P:GO:0009880; P:GO:0010976; P:GO:0014029; P:GO:0021587; P:GO:0021794; P:GO:0021795; P:GO:0021861; P:GO:0021874; P:GO:0021943; P:GO:0030917; P:GO:0034392; P:GO:0035115; P:GO:0035116; P:GO:0035261; P:GO:0036342; P:GO:0042074; P:GO:0042475; P:GO:0042733; P:GO:0043065; P:GO:0045599; P:GO:0045778; P:GO:0045780; P:GO:0045787; P:GO:0045944; P:GO:00…	P:heart looping; P:positive regulation of mesenchymal cell proliferation; P:positive regulation of cytosolic calcium ion concentration; P:chemical synaptic transmission; P:embryonic pattern specification; P:positive regulation of neuron projection development; P:neural crest formation; P:cerebellum morphogenesis; P:thalamus development; P:cerebral cortex cell migration; P:forebrain radial glial c…	development		P
Mad2l1bp	TRINITY_DN5681_c0_g1_i6	P:GO:0006888; P:GO:0006891; P:GO:0007030; P:GO:0007096; P:GO:0015031; P:GO:0030334; P:GO:0033227; P:GO:0035262; F:GO:0005215; F:GO:0044877; C:GO:0005634; C:GO:0005795; C:GO:0005829; C:GO:0016020; C:GO:0017119; C:GO:0032588	P:endoplasmic reticulum to Golgi vesicle-mediated transport; P:intra-Golgi vesicle-mediated transport; P:Golgi organization; P:regulation of exit from mitosis; P:protein transport; P:regulation of cell migration; P:dsRNA transport; P:gonad morphogenesis; F:transporter activity; F:protein-containing complex binding; C:nucleus; C:Golgi stack; C:cytosol; C:membrane; C:Golgi transport complex; C:tran…	development		P
Malt1_1	TRINITY_DN5772_c0_g1_i8	P:GO:0001923; P:GO:0002223; P:GO:0002237; P:GO:0002726; P:GO:0006508; P:GO:0007250; P:GO:0009620; P:GO:0031398; P:GO:0032743; P:GO:0038095; P:GO:0042098; P:GO:0043066; P:GO:0050856; P:GO:0051092; P:GO:0051168; P:GO:0051259; P:GO:2000321; F:GO:0002020; F:GO:0004197; F:GO:0004842; F:GO:0042802; F:GO:0043621; C:GO:0001650; C:GO:0005829; C:GO:0032449	P:B-1 B cell differentiation; P:stimulatory C-type lectin receptor signaling pathway; P:response to molecule of bacterial origin; P:positive regulation of T cell cytokine production; P:proteolysis; P:activation of NF-kappaB-inducing kinase activity; P:response to fungus; P:positive regulation of protein ubiquitination; P:positive regulation of interleukin-2 production; P:Fc-epsilon receptor signa…	development	P
Malt1_2	TRINITY_DN16437_c0_g1_i6	P:GO:0001923; P:GO:0002223; P:GO:0002237; P:GO:0002726; P:GO:0006508; P:GO:0006886; P:GO:0007250; P:GO:0009620; P:GO:0016192; P:GO:0031398; P:GO:0032743; P:GO:0038095; P:GO:0042098; P:GO:0043066; P:GO:0050856; P:GO:0051092; P:GO:0051168; P:GO:0051259; P:GO:2000321; F:GO:0002020; F:GO:0004197; F:GO:0004842; F:GO:0042802; F:GO:0043621; C:GO:0001650; C:GO:0005829; C:GO:0032449	P:B-1 B cell differentiation; P:stimulatory C-type lectin receptor signaling pathway; P:response to molecule of bacterial origin; P:positive regulation of T cell cytokine production; P:proteolysis; P:intracellular protein transport; P:activation of NF-kappaB-inducing kinase activity; P:response to fungus; P:vesicle-mediated transport; P:positive regulation of protein ubiquitination; P:positive re…	development	P
Mbtps1	TRINITY_DN62167_c0_g1_i13	P:GO:0006508; P:GO:0006606; P:GO:0007040; P:GO:0031293; P:GO:0035103; P:GO:0036500; P:GO:0043687; P:GO:0045540; F:GO:0004222; F:GO:0004252; C:GO:0000139; C:GO:0005788; C:GO:0005789; C:GO:0005795; C:GO:0016021	P:proteolysis; P:protein import into nucleus; P:lysosome organization; P:membrane protein intracellular domain proteolysis; P:sterol regulatory element binding protein cleavage; P:ATF6-mediated unfolded protein response; P:post-translational protein modification; P:regulation of cholesterol biosynthetic process; F:metalloendopeptidase activity; F:serine-type endopeptidase activity; C:Golgi membra…	protein metabolism		P
Megf8	TRINITY_DN6619_c0_g1_i6	P:GO:0003143; P:GO:0030326; P:GO:0030509; P:GO:0042074; P:GO:0045879; P:GO:0048704; P:GO:0048842; P:GO:0055113; P:GO:0060971; P:GO:0060976; P:GO:0061371; P:GO:0071907; P:GO:0097094; P:GO:0097155; F:GO:0005509; F:GO:0005515; C:GO:0005634; C:GO:0016021	P:embryonic heart tube morphogenesis; P:embryonic limb morphogenesis; P:BMP signaling pathway; P:cell migration involved in gastrulation; P:negative regulation of smoothened signaling pathway; P:embryonic skeletal system morphogenesis; P:positive regulation of axon extension involved in axon guidance; P:epiboly involved in gastrulation with mouth forming second; P:embryonic heart tube left/right …	development	P
Mfn2	TRINITY_DN1149_c2_g1_i5	P:GO:0001825; P:GO:0006626; P:GO:0006697; P:GO:0007029; P:GO:0007283; P:GO:0007596; P:GO:0008344; P:GO:0008584; P:GO:0010628; P:GO:0010636; P:GO:0010667; P:GO:0010729; P:GO:0010918; P:GO:0014850; P:GO:0019896; P:GO:0034389; P:GO:0034497; P:GO:0034976; P:GO:0035563; P:GO:0045471; P:GO:0045792; P:GO:0046039; P:GO:0046326; P:GO:0046580; P:GO:0046628; P:GO:0046686; P:GO:0048312; P:GO:0048593; P:GO:00…	P:blastocyst formation; P:protein targeting to mitochondrion; P:ecdysone biosynthetic process; P:endoplasmic reticulum organization; P:spermatogenesis; P:blood coagulation; P:adult locomotory behavior; P:male gonad development; P:positive regulation of gene expression; P:positive regulation of mitochondrial fusion; P:negative regulation of cardiac muscle cell apoptotic process; P:positive regulat…	development	P
Mib2	TRINITY_DN31990_c0_g1_i11	P:GO:0000209; P:GO:0007520; P:GO:0046716; F:GO:0008270; F:GO:0032033; F:GO:0032038; F:GO:0061630; C:GO:0000151; C:GO:0005769; C:GO:0005829; C:GO:0030018; C:GO:0031430	P:protein polyubiquitination; P:myoblast fusion; P:muscle cell cellular homeostasis; F:zinc ion binding; F:myosin II light chain binding; F:myosin II heavy chain binding; F:ubiquitin protein ligase activity; C:ubiquitin ligase complex; C:early endosome; C:cytosol; C:Z disc; C:M band	protein metabolism	P
Mlx	TRINITY_DN13058_c0_g1_i6	P:GO:0000122; P:GO:0006913; P:GO:0008340; P:GO:0008343; P:GO:0009116; P:GO:0009166; P:GO:0045944; F:GO:0000977; F:GO:0001227; F:GO:0004850; F:GO:0008134; F:GO:0042803; F:GO:0046872; F:GO:0046982; C:GO:0005654; C:GO:0005829; C:GO:0031965	P:negative regulation of transcription by RNA polymerase II; P:nucleocytoplasmic transport; P:determination of adult lifespan; P:adult feeding behavior; P:nucleoside metabolic process; P:nucleotide catabolic process; P:positive regulation of transcription by RNA polymerase II; F:RNA polymerase II transcription regulatory region sequence-specific DNA binding; F:DNA-binding transcription repressor …	transcription	P
Mrp4	TRINITY_DN15431_c0_g1_i2	P:GO:0002576; P:GO:0032310; P:GO:0042908; P:GO:0055114; P:GO:0060271; P:GO:1902476; F:GO:0005254; F:GO:0005524; F:GO:0008559; F:GO:0015662; F:GO:0016404; F:GO:0016887; F:GO:0043225; C:GO:0005887; C:GO:0016323; C:GO:0031088	P:platelet degranulation; P:prostaglandin secretion; P:xenobiotic transport; P:obsolete oxidation-reduction process; P:cilium assembly; P:chloride transmembrane transport; F:chloride channel activity; F:ATP binding; F:ABC-type xenobiotic transporter activity; F:ion transmembrane transporter activity, phosphorylative mechanism; F:15-hydroxyprostaglandin dehydrogenase (NAD+) activity; F:ATPase acti…	stress response			P
Msantd4	TRINITY_DN5090_c0_g1_i10	P:GO:0006915; P:GO:0007274; P:GO:0007298; P:GO:0007319; P:GO:0007417; P:GO:0007427; P:GO:0007428; P:GO:0007507; P:GO:0035289; P:GO:0045944; P:GO:0046426; P:GO:0048149; P:GO:1902532; F:GO:0000977; F:GO:0000987; F:GO:0001228; F:GO:0003730; F:GO:0005515; C:GO:0005634; C:GO:0005737	P:apoptotic process; P:neuromuscular synaptic transmission; P:border follicle cell migration; P:negative regulation of oskar mRNA translation; P:central nervous system development; P:epithelial cell migration, open tracheal system; P:primary branching, open tracheal system; P:heart development; P:posterior head segmentation; P:positive regulation of transcription by RNA polymerase II; P:negative …	development			P
Mtor	TRINITY_DN12475_c0_g1_i24	P:GO:0000492; P:GO:0001934; P:GO:0002119; P:GO:0006281; P:GO:0007346; P:GO:0007430; P:GO:0007520; P:GO:0007525; P:GO:0008340; P:GO:0010629; P:GO:0016242; P:GO:0030307; P:GO:0031670; P:GO:0032456; P:GO:0035096; P:GO:0035262; P:GO:0038202; P:GO:0040018; P:GO:0045176; P:GO:0045727; P:GO:0045793; P:GO:0045887; P:GO:0046628; P:GO:0048142; P:GO:0048382; P:GO:0048813; P:GO:0051897; P:GO:0090070; P:GO:19…	P:box C/D snoRNP assembly; P:positive regulation of protein phosphorylation; P:nematode larval development; P:DNA repair; P:regulation of mitotic cell cycle; P:terminal branching, open tracheal system; P:myoblast fusion; P:somatic muscle development; P:determination of adult lifespan; P:negative regulation of gene expression; P:negative regulation of macroautophagy; P:positive regulation of cell …	development	P
Mtor_1	TRINITY_DN12475_c0_g1_i17	P:GO:0000492; P:GO:0001934; P:GO:0002119; P:GO:0006281; P:GO:0007346; P:GO:0007430; P:GO:0007520; P:GO:0007525; P:GO:0008340; P:GO:0010629; P:GO:0016242; P:GO:0030307; P:GO:0031670; P:GO:0032456; P:GO:0035096; P:GO:0035262; P:GO:0038202; P:GO:0040018; P:GO:0045176; P:GO:0045727; P:GO:0045793; P:GO:0045887; P:GO:0046628; P:GO:0048142; P:GO:0048382; P:GO:0048813; P:GO:0051897; P:GO:0090070; P:GO:19…	P:box C/D snoRNP assembly; P:positive regulation of protein phosphorylation; P:nematode larval development; P:DNA repair; P:regulation of mitotic cell cycle; P:terminal branching, open tracheal system; P:myoblast fusion; P:somatic muscle development; P:determination of adult lifespan; P:negative regulation of gene expression; P:negative regulation of macroautophagy; P:positive regulation of cell …	development		P
Mtor_2	TRINITY_DN12475_c0_g1_i21	P:GO:0000492; P:GO:0001934; P:GO:0002119; P:GO:0006281; P:GO:0007346; P:GO:0007430; P:GO:0007520; P:GO:0007525; P:GO:0008340; P:GO:0010629; P:GO:0016242; P:GO:0030307; P:GO:0031670; P:GO:0032456; P:GO:0035096; P:GO:0035262; P:GO:0038202; P:GO:0040018; P:GO:0045176; P:GO:0045727; P:GO:0045793; P:GO:0045887; P:GO:0046628; P:GO:0048142; P:GO:0048382; P:GO:0048813; P:GO:0051897; P:GO:0090070; P:GO:19…	P:box C/D snoRNP assembly; P:positive regulation of protein phosphorylation; P:nematode larval development; P:DNA repair; P:regulation of mitotic cell cycle; P:terminal branching, open tracheal system; P:myoblast fusion; P:somatic muscle development; P:determination of adult lifespan; P:negative regulation of gene expression; P:negative regulation of macroautophagy; P:positive regulation of cell …	development		P
Nkd2	TRINITY_DN7291_c0_g1_i4	P:GO:0001754; P:GO:0001839; P:GO:0003146; P:GO:0007367; P:GO:0007525; P:GO:0010954; P:GO:0014018; P:GO:0030178; P:GO:0032436; P:GO:0042308; P:GO:0048210; P:GO:0060061; P:GO:0060971; P:GO:0070121; P:GO:0090090; P:GO:0090249; P:GO:1901231; P:GO:1901233; P:GO:1903078; P:GO:2000096; F:GO:0008270; F:GO:0019838; F:GO:0030165; F:GO:0031625; F:GO:0032036; F:GO:0051117; C:GO:0000159; C:GO:0005634; C:GO:00…	P:eye photoreceptor cell differentiation; P:neural plate morphogenesis; P:heart jogging; P:segment polarity determination; P:somatic muscle development; P:positive regulation of protein processing; P:neuroblast fate specification; P:negative regulation of Wnt signaling pathway; P:positive regulation of proteasomal ubiquitin-dependent protein catabolic process; P:negative regulation of protein imp…	development	P
Nlrc4	TRINITY_DN4606_c0_g1_i8	P:GO:0002218; P:GO:0006919; P:GO:0006954; P:GO:0009966; P:GO:0016045; P:GO:0016567; P:GO:0032611; P:GO:0042742; P:GO:0051092; P:GO:0051260; P:GO:0070269; P:GO:1990001; F:GO:0000287; F:GO:0004842; F:GO:0005524; F:GO:0042803; F:GO:0043027; C:GO:0005634; C:GO:0072557	P:activation of innate immune response; P:activation of cysteine-type endopeptidase activity involved in apoptotic process; P:inflammatory response; P:regulation of signal transduction; P:detection of bacterium; P:protein ubiquitination; P:interleukin-1 beta production; P:defense response to bacterium; P:positive regulation of NF-kappaB transcription factor activity; P:protein homooligomerization…	stress response	P
Nlrp12	TRINITY_DN33921_c0_g1_i1	P:GO:0002218; P:GO:0006919; P:GO:0006954; P:GO:0007165; P:GO:0009966; P:GO:0016045; P:GO:0016567; P:GO:0032611; P:GO:0042742; P:GO:0051092; P:GO:0051260; P:GO:0070269; P:GO:1990001; F:GO:0000287; F:GO:0004842; F:GO:0005524; F:GO:0042803; F:GO:0043027; C:GO:0005634; C:GO:0072557	P:activation of innate immune response; P:activation of cysteine-type endopeptidase activity involved in apoptotic process; P:inflammatory response; P:signal transduction; P:regulation of signal transduction; P:detection of bacterium; P:protein ubiquitination; P:interleukin-1 beta production; P:defense response to bacterium; P:positive regulation of NF-kappaB transcription factor activity; P:prot…	stress response			P
Parp12	TRINITY_DN4765_c0_g1_i7	F:GO:0003950; F:GO:0008270	F:NAD+ ADP-ribosyltransferase activity; F:zinc ion binding	other		P
Parp12	TRINITY_DN4765_c0_g1_i6	P:GO:0032727; P:GO:0032728; P:GO:0032781; P:GO:0043123; P:GO:0045071; P:GO:0050691; P:GO:0061014; P:GO:0071360; P:GO:1900246; F:GO:0003950; F:GO:0008270; F:GO:0017151; F:GO:0042802; C:GO:0005634; C:GO:0005764; C:GO:0005770; C:GO:0005829	P:positive regulation of interferon-alpha production; P:positive regulation of interferon-beta production; P:positive regulation of ATPase activity; P:positive regulation of I-kappaB kinase/NF-kappaB signaling; P:negative regulation of viral genome replication; P:regulation of defense response to virus by host; P:positive regulation of mRNA catabolic process; P:cellular response to exogenous dsRN…	stress response		P
Parp14	TRINITY_DN36883_c0_g1_i2	P:GO:0006508; F:GO:0003723; F:GO:0003950; F:GO:0004190	P:proteolysis; F:RNA binding; F:NAD+ ADP-ribosyltransferase activity; F:aspartic-type endopeptidase activity	protein metabolism		P
Parp14	TRINITY_DN52146_c0_g1_i1	P:GO:0010629; P:GO:0042531; P:GO:0042532; P:GO:0060336; P:GO:0070212; P:GO:1902216; P:GO:1902532; P:GO:1902533; F:GO:0003723; F:GO:0003950; F:GO:0019899; F:GO:0070403; C:GO:0005829	P:negative regulation of gene expression; P:positive regulation of tyrosine phosphorylation of STAT protein; P:negative regulation of tyrosine phosphorylation of STAT protein; P:negative regulation of interferon-gamma-mediated signaling pathway; P:protein poly-ADP-ribosylation; P:positive regulation of interleukin-4-mediated signaling pathway; P:negative regulation of intracellular signal transdu…	protein metabolism			P
Pdcd6ip	TRINITY_DN14524_c0_g1_i6	P:GO:0000281; P:GO:0000915; P:GO:0000920; P:GO:0006915; P:GO:0010824; P:GO:0030041; P:GO:0032456; P:GO:0033365; P:GO:0036258; P:GO:0039702; P:GO:0042176; P:GO:0043162; P:GO:0045199; P:GO:0046330; P:GO:0048132; P:GO:0048133; P:GO:0051260; P:GO:0070830; P:GO:0090559; P:GO:0090611; P:GO:1903543; P:GO:1903553; F:GO:0005112; F:GO:0008022; F:GO:0017124; F:GO:0031871; F:GO:0042803; F:GO:0048306; C:GO:00…	P:mitotic cytokinesis; P:actomyosin contractile ring assembly; P:septum digestion after cytokinesis; P:apoptotic process; P:regulation of centrosome duplication; P:actin filament polymerization; P:endocytic recycling; P:protein localization to organelle; P:multivesicular body assembly; P:viral budding via host ESCRT complex; P:regulation of protein catabolic process; P:ubiquitin-dependent protein…	development			P
Pgm2	TRINITY_DN8074_c0_g1_i1	P:GO:0005975; P:GO:0005978; P:GO:0005980; P:GO:0006098; P:GO:0006754; P:GO:0009166; P:GO:0009168; P:GO:0009435; P:GO:0019388; P:GO:0019682; P:GO:0042866; P:GO:0043312; P:GO:0061621; F:GO:0000287; F:GO:0004614; F:GO:0008973; F:GO:0016868; F:GO:0047933; C:GO:0005576; C:GO:0005829; C:GO:0034774; C:GO:1904813	P:carbohydrate metabolic process; P:glycogen biosynthetic process; P:glycogen catabolic process; P:pentose-phosphate shunt; P:ATP biosynthetic process; P:nucleotide catabolic process; P:purine ribonucleoside monophosphate biosynthetic process; P:NAD biosynthetic process; P:galactose catabolic process; P:glyceraldehyde-3-phosphate metabolic process; P:pyruvate biosynthetic process; P:neutrophil de…	carbohydrate metabolism		P
Plekha8	TRINITY_DN8099_c0_g1_i11	P:GO:0000187; P:GO:0002119; P:GO:0006366; P:GO:0006936; P:GO:0007172; P:GO:0007229; P:GO:0008285; P:GO:0008360; P:GO:0009408; P:GO:0010718; P:GO:0016331; P:GO:0018108; P:GO:0030032; P:GO:0030511; P:GO:0030512; P:GO:0030521; P:GO:0030579; P:GO:0030855; P:GO:0034333; P:GO:0034446; P:GO:0034614; P:GO:0035994; P:GO:0043050; P:GO:0043542; P:GO:0045165; P:GO:0045599; P:GO:0045766; P:GO:0045893; P:GO:00…	P:activation of MAPK activity; P:nematode larval development; P:transcription by RNA polymerase II; P:muscle contraction; P:signal complex assembly; P:integrin-mediated signaling pathway; P:negative regulation of cell population proliferation; P:regulation of cell shape; P:response to heat; P:positive regulation of epithelial to mesenchymal transition; P:morphogenesis of embryonic epithelium; P:p…	development		P
Pmm	TRINITY_DN3156_c2_g1_i6	P:GO:0006013; P:GO:0006487; P:GO:0009298; P:GO:0045047; P:GO:0071456; P:GO:1990830; F:GO:0004615; C:GO:0005634; C:GO:0005737; C:GO:0005829; C:GO:0043025	P:mannose metabolic process; P:protein N-linked glycosylation; P:GDP-mannose biosynthetic process; P:protein targeting to ER; P:cellular response to hypoxia; P:cellular response to leukemia inhibitory factor; F:phosphomannomutase activity; C:nucleus; C:cytoplasm; C:cytosol; C:neuronal cell body	stress response		P
Polm	TRINITY_DN4324_c0_g1_i27	P:GO:0006303; P:GO:0016446; P:GO:0030183; P:GO:0033198; P:GO:0071897; F:GO:0003677; F:GO:0003887; F:GO:0003912; F:GO:0046872; C:GO:0000785; C:GO:0000791; C:GO:0005654; C:GO:0005829; C:GO:0016363	P:double-strand break repair via nonhomologous end joining; P:somatic hypermutation of immunoglobulin genes; P:B cell differentiation; P:response to ATP; P:DNA biosynthetic process; F:DNA binding; F:DNA-directed DNA polymerase activity; F:DNA nucleotidylexotransferase activity; F:metal ion binding; C:chromatin; C:euchromatin; C:nucleoplasm; C:cytosol; C:nuclear matrix	development	P
Ppcs	TRINITY_DN26225_c0_g1_i3	P:GO:0006357; P:GO:0007297; P:GO:0007303; P:GO:0007476; P:GO:0015937; P:GO:0022416; P:GO:0030036; P:GO:0030708; P:GO:0030713; P:GO:0046843; P:GO:0055091; P:GO:0070328; F:GO:0000981; F:GO:0003677; F:GO:0004632; F:GO:0016874; C:GO:0005634; C:GO:0005829	P:regulation of transcription by RNA polymerase II; P:ovarian follicle cell migration; P:cytoplasmic transport, nurse cell to oocyte; P:imaginal disc-derived wing morphogenesis; P:coenzyme A biosynthetic process; P:chaeta development; P:actin cytoskeleton organization; P:germarium-derived female germ-line cyst encapsulation; P:ovarian follicle cell stalk formation; P:dorsal appendage formation; P…	development			P
Ppp1r12B_1	TRINITY_DN1885_c1_g1_i3	P:GO:0006937; P:GO:0007165; P:GO:0043085; F:GO:0008047; F:GO:0019901; C:GO:0005654; C:GO:0005829; C:GO:0030018; C:GO:0031672	P:regulation of muscle contraction; P:signal transduction; P:positive regulation of catalytic activity; F:enzyme activator activity; F:protein kinase binding; C:nucleoplasm; C:cytosol; C:Z disc; C:A band	other		P
Ppp1r12B_2	TRINITY_DN1885_c1_g1_i7	P:GO:0006937; P:GO:0007165; P:GO:0043085; F:GO:0008047; F:GO:0019901; C:GO:0005654; C:GO:0005829; C:GO:0030018; C:GO:0031672	P:regulation of muscle contraction; P:signal transduction; P:positive regulation of catalytic activity; F:enzyme activator activity; F:protein kinase binding; C:nucleoplasm; C:cytosol; C:Z disc; C:A band	other		P
Prickle3	TRINITY_DN1065_c0_g1_i9	P:GO:0001737; P:GO:0001830; P:GO:0001843; P:GO:0006606; P:GO:0009948; P:GO:0016348; P:GO:0030010; P:GO:0030951; P:GO:0031398; P:GO:0032436; P:GO:0035904; P:GO:0042067; P:GO:0045185; P:GO:0045197; P:GO:0045746; P:GO:0045773; P:GO:0045892; P:GO:0060027; P:GO:0060071; P:GO:0060976; P:GO:0070593; P:GO:0090090; P:GO:0098930; P:GO:1902669; P:GO:2000691; F:GO:0008134; F:GO:0008270; C:GO:0005813; C:GO:00…	P:establishment of imaginal disc-derived wing hair orientation; P:trophectodermal cell fate commitment; P:neural tube closure; P:protein import into nucleus; P:anterior/posterior axis specification; P:imaginal disc-derived leg joint morphogenesis; P:establishment of cell polarity; P:establishment or maintenance of microtubule cytoskeleton polarity; P:positive regulation of protein ubiquitination;…	development			P
Prkdc	TRINITY_DN6268_c0_g1_i6	P:GO:0000724; P:GO:0001756; P:GO:0001933; P:GO:0002218; P:GO:0002326; P:GO:0002328; P:GO:0002360; P:GO:0002638; P:GO:0006303; P:GO:0006468; P:GO:0007420; P:GO:0007507; P:GO:0008630; P:GO:0016233; P:GO:0016567; P:GO:0018105; P:GO:0031648; P:GO:0032481; P:GO:0032869; P:GO:0033077; P:GO:0033152; P:GO:0033153; P:GO:0035234; P:GO:0042752; P:GO:0043065; P:GO:0043066; P:GO:0045944; P:GO:0048146; P:GO:00…	P:double-strand break repair via homologous recombination; P:somitogenesis; P:negative regulation of protein phosphorylation; P:activation of innate immune response; P:B cell lineage commitment; P:pro-B cell differentiation; P:T cell lineage commitment; P:negative regulation of immunoglobulin production; P:double-strand break repair via nonhomologous end joining; P:protein phosphorylation; P:brai…	development			P
Prkg1	TRINITY_DN8941_c0_g1_i7	P:GO:0006468; P:GO:0007526; P:GO:0008286; P:GO:0008340; P:GO:0008355; P:GO:0010468; P:GO:0010469; P:GO:0010753; P:GO:0018105; P:GO:0030308; P:GO:0030431; P:GO:0030512; P:GO:0030536; P:GO:0040015; P:GO:0042542; P:GO:0043577; P:GO:0046621; P:GO:0050849; P:GO:0050913; P:GO:0050918; P:GO:0050921; P:GO:0051343; P:GO:0061067; P:GO:0070482; P:GO:1901046; P:GO:1902160; P:GO:1903998; P:GO:1905959; P:GO:19…	P:protein phosphorylation; P:larval somatic muscle development; P:insulin receptor signaling pathway; P:determination of adult lifespan; P:olfactory learning; P:regulation of gene expression; P:regulation of signaling receptor activity; P:positive regulation of cGMP-mediated signaling; P:peptidyl-serine phosphorylation; P:negative regulation of cell growth; P:sleep; P:negative regulation of trans…	development	P
Prmt3	TRINITY_DN2655_c1_g1_i5	P:GO:0006915; P:GO:0007399; P:GO:0007517; P:GO:0030279; P:GO:0035246; P:GO:0060173; P:GO:0090090; F:GO:0016274; C:GO:0005886; C:GO:0016021; C:GO:0031901	P:apoptotic process; P:nervous system development; P:muscle organ development; P:negative regulation of ossification; P:peptidyl-arginine N-methylation; P:limb development; P:negative regulation of canonical Wnt signaling pathway; F:protein-arginine N-methyltransferase activity; C:plasma membrane; C:integral component of membrane; C:early endosome membrane	development	P
Prpf39	TRINITY_DN3240_c0_g1_i20	P:GO:0000381; P:GO:0000395; F:GO:0005515; C:GO:0000243; C:GO:0005685; C:GO:0071004	P:regulation of alternative mRNA splicing, via spliceosome; P:mRNA 5'-splice site recognition; F:protein binding; C:commitment complex; C:U1 snRNP; C:U2-type prespliceosome	other			P
Prtp	TRINITY_DN22266_c0_g1_i10	P:GO:0006165; P:GO:0006183; P:GO:0006228; P:GO:0006241; P:GO:0007286; P:GO:0030317; P:GO:0034614; P:GO:0060271; F:GO:0004550; F:GO:0008017; C:GO:0035686; C:GO:0036157; C:GO:0097228; C:GO:0097598	P:nucleoside diphosphate phosphorylation; P:GTP biosynthetic process; P:UTP biosynthetic process; P:CTP biosynthetic process; P:spermatid development; P:flagellated sperm motility; P:cellular response to reactive oxygen species; P:cilium assembly; F:nucleoside diphosphate kinase activity; F:microtubule binding; C:sperm fibrous sheath; C:outer dynein arm; C:sperm principal piece; C:sperm cytoplasm…	development		P	P
Ptcd3	TRINITY_DN5928_c0_g1_i2	P:GO:0032543; F:GO:0019843; F:GO:0043024; C:GO:0005739	P:mitochondrial translation; F:rRNA binding; F:ribosomal small subunit binding; C:mitochondrion	protein metabolism			P
Ptch1	TRINITY_DN3370_c2_g1_i4	P:GO:0000122; P:GO:0001658; P:GO:0001701; P:GO:0001709; P:GO:0001746; P:GO:0001843; P:GO:0003007; P:GO:0006898; P:GO:0007346; P:GO:0007420; P:GO:0007422; P:GO:0007455; P:GO:0007476; P:GO:0008406; P:GO:0009954; P:GO:0009957; P:GO:0010002; P:GO:0010157; P:GO:0010875; P:GO:0016311; P:GO:0016485; P:GO:0018996; P:GO:0021522; P:GO:0021997; P:GO:0030326; P:GO:0030707; P:GO:0031290; P:GO:0032880; P:GO:00…	P:negative regulation of transcription by RNA polymerase II; P:branching involved in ureteric bud morphogenesis; P:in utero embryonic development; P:cell fate determination; P:Bolwig's organ morphogenesis; P:neural tube closure; P:heart morphogenesis; P:receptor-mediated endocytosis; P:regulation of mitotic cell cycle; P:brain development; P:peripheral nervous system development; P:eye-antennal d…	development			P
Pygm	TRINITY_DN1895_c0_g1_i3	P:GO:0001666; P:GO:0005975; P:GO:0006015; P:GO:0006874; P:GO:0008340; P:GO:0042593; P:GO:0043312; P:GO:0045819; P:GO:0051591; P:GO:0070266; F:GO:0002060; F:GO:0005524; F:GO:0005536; F:GO:0008184; F:GO:0016208; F:GO:0030170; F:GO:0032052; F:GO:0042803; F:GO:0102250; F:GO:0102499; C:GO:0005576; C:GO:0005829; C:GO:0016529; C:GO:0030018; C:GO:0030424; C:GO:0032991; C:GO:0035578; C:GO:0098723; C:GO:19…	P:response to hypoxia; P:carbohydrate metabolic process; P:5-phosphoribose 1-diphosphate biosynthetic process; P:cellular calcium ion homeostasis; P:determination of adult lifespan; P:glucose homeostasis; P:neutrophil degranulation; P:positive regulation of glycogen catabolic process; P:response to cAMP; P:necroptotic process; F:purine nucleobase binding; F:ATP binding; F:glucose binding; F:glyco…	development			P
Rag1	TRINITY_DN974_c0_g1_i18	P:GO:0002250; P:GO:0002331; P:GO:0008542; P:GO:0010390; P:GO:0033077; P:GO:0033151; P:GO:0043029; P:GO:0043154; P:GO:0045582; P:GO:0048538; P:GO:0051865; P:GO:0065004; P:GO:0070244; P:GO:0090305; P:GO:2000822; F:GO:0000287; F:GO:0004519; F:GO:0008270; F:GO:0042393; F:GO:0042803; F:GO:0043565; F:GO:0061630; C:GO:0005654; C:GO:0097519	P:adaptive immune response; P:pre-B cell allelic exclusion; P:visual learning; P:histone monoubiquitination; P:T cell differentiation in thymus; P:V(D)J recombination; P:T cell homeostasis; P:negative regulation of cysteine-type endopeptidase activity involved in apoptotic process; P:positive regulation of T cell differentiation; P:thymus development; P:protein autoubiquitination; P:protein-DNA c…	development	P
Rap1A	TRINITY_DN2329_c1_g1_i4	P:GO:0006930; P:GO:0007391; P:GO:0008544; P:GO:0016476; P:GO:0022409; P:GO:0030713; P:GO:0030718; P:GO:0032486; P:GO:0034333; P:GO:0035099; P:GO:0040002; P:GO:0042067; F:GO:0003924; F:GO:0005515; F:GO:0005525; C:GO:0016020; C:GO:0031252	P:substrate-dependent cell migration, cell extension; P:dorsal closure; P:epidermis development; P:regulation of embryonic cell shape; P:positive regulation of cell-cell adhesion; P:ovarian follicle cell stalk formation; P:germ-line stem cell population maintenance; P:Rap protein signal transduction; P:adherens junction assembly; P:hemocyte migration; P:collagen and cuticulin-based cuticle develo…	development			P
Rap2b	TRINITY_DN182253_c0_g1_i6	P:GO:0000411; P:GO:0007165; P:GO:0007189; P:GO:0007190; P:GO:0009847; P:GO:0010514; P:GO:0016236; P:GO:0032258; P:GO:0032488; P:GO:0034307; P:GO:0045762; P:GO:0071507; P:GO:0071963; P:GO:0072659; P:GO:0075306; P:GO:0097271; P:GO:1900182; P:GO:1905708; P:GO:2000222; F:GO:0002134; F:GO:0002135; F:GO:0003924; F:GO:0005525; F:GO:0019003; F:GO:0032551; C:GO:0000935; C:GO:0005634; C:GO:0005739; C:GO:00…	P:positive regulation of transcription by galactose; P:signal transduction; P:adenylate cyclase-activating G protein-coupled receptor signaling pathway; P:activation of adenylate cyclase activity; P:spore germination; P:induction of conjugation with cellular fusion; P:macroautophagy; P:cytoplasm to vacuole transport by the Cvt pathway; P:Cdc42 protein signal transduction; P:regulation of ascospor…	development		P
Rbpj	TRINITY_DN4604_c0_g1_i13	P:GO:0000122; P:GO:0001525; P:GO:0001756; P:GO:0001947; P:GO:0001974; P:GO:0002437; P:GO:0003139; P:GO:0003151; P:GO:0003160; P:GO:0003176; P:GO:0003177; P:GO:0003198; P:GO:0003214; P:GO:0003222; P:GO:0003256; P:GO:0006310; P:GO:0006367; P:GO:0006959; P:GO:0007221; P:GO:0007616; P:GO:0008285; P:GO:0008356; P:GO:0008586; P:GO:0009912; P:GO:0009957; P:GO:0010977; P:GO:0014912; P:GO:0016360; P:GO:00…	P:negative regulation of transcription by RNA polymerase II; P:angiogenesis; P:somitogenesis; P:heart looping; P:blood vessel remodeling; P:inflammatory response to antigenic stimulus; P:secondary heart field specification; P:outflow tract morphogenesis; P:endocardium morphogenesis; P:aortic valve development; P:pulmonary valve development; P:epithelial to mesenchymal transition involved in endoc…	development		P
Rfc1	TRINITY_DN94526_c0_g1_i5	P:GO:0000122; P:GO:0006260; P:GO:0006281; P:GO:0006283; P:GO:0006296; P:GO:0006297; P:GO:0007004; P:GO:0032201; P:GO:0042276; P:GO:0042769; P:GO:0043085; P:GO:0045893; P:GO:0048813; P:GO:0070987; F:GO:0003689; F:GO:0003690; F:GO:0005524; F:GO:0008047; F:GO:0019904; F:GO:0043565; C:GO:0005654; C:GO:0005663; C:GO:0005730; C:GO:0005737	P:negative regulation of transcription by RNA polymerase II; P:DNA replication; P:DNA repair; P:transcription-coupled nucleotide-excision repair; P:nucleotide-excision repair, DNA incision, 5'-to lesion; P:nucleotide-excision repair, DNA gap filling; P:telomere maintenance via telomerase; P:telomere maintenance via semi-conservative replication; P:error-prone translesion synthesis; P:DNA damage r…	transcription		P
Rfc1	TRINITY_DN15354_c1_g1_i2	P:GO:0000122; P:GO:0006283; P:GO:0006296; P:GO:0006297; P:GO:0007004; P:GO:0032201; P:GO:0042276; P:GO:0042769; P:GO:0043085; P:GO:0045893; P:GO:0048813; P:GO:0070987; F:GO:0003690; F:GO:0005524; F:GO:0008047; F:GO:0019904; F:GO:0043565; C:GO:0005654; C:GO:0005663; C:GO:0005730; C:GO:0005737	P:negative regulation of transcription by RNA polymerase II; P:transcription-coupled nucleotide-excision repair; P:nucleotide-excision repair, DNA incision, 5'-to lesion; P:nucleotide-excision repair, DNA gap filling; P:telomere maintenance via telomerase; P:telomere maintenance via semi-conservative replication; P:error-prone translesion synthesis; P:DNA damage response, detection of DNA damage;…	transcription			P
Rir1	TRINITY_DN14018_c0_g1_i5	P:GO:0006165; P:GO:0006235; P:GO:0006240; P:GO:0006260; P:GO:0046131; P:GO:0046704; P:GO:0055114; F:GO:0004550; F:GO:0004748; F:GO:0005524; F:GO:0051063; C:GO:0005634; C:GO:0005739; C:GO:0005971	P:nucleoside diphosphate phosphorylation; P:dTTP biosynthetic process; P:dCDP biosynthetic process; P:DNA replication; P:pyrimidine ribonucleoside metabolic process; P:CDP metabolic process; P:obsolete oxidation-reduction process; F:nucleoside diphosphate kinase activity; F:ribonucleoside-diphosphate reductase activity, thioredoxin disulfide as acceptor; F:ATP binding; F:CDP reductase activity; C…	other			P
Rnf2	TRINITY_DN2752_c0_g1_i6	P:GO:0006342; P:GO:0022008; P:GO:0030708; P:GO:0030713; P:GO:0035518; P:GO:0045498; F:GO:0005515; F:GO:0008270; C:GO:0000151; C:GO:0000785; C:GO:0005635; C:GO:0005730; C:GO:0035102	P:chromatin silencing; P:neurogenesis; P:germarium-derived female germ-line cyst encapsulation; P:ovarian follicle cell stalk formation; P:histone H2A monoubiquitination; P:sex comb development; F:protein binding; F:zinc ion binding; C:ubiquitin ligase complex; C:chromatin; C:nuclear envelope; C:nucleolus; C:PRC1 complex	development		P
Rost	TRINITY_DN34417_c1_g2_i1	P:GO:0007520; C:GO:0016021	P:myoblast fusion; C:integral component of membrane	development			P
Rpl	TRINITY_DN10064_c0_g1_i9	P:GO:0000469; P:GO:0000470; P:GO:0006412; P:GO:0031118; P:GO:0031120; P:GO:0070125; P:GO:0070126; F:GO:0003723; F:GO:0003735; F:GO:0034513; C:GO:0005743; C:GO:0005762; C:GO:0015934; C:GO:0016021; C:GO:0031429	P:cleavage involved in rRNA processing; P:maturation of LSU-rRNA; P:translation; P:rRNA pseudouridine synthesis; P:snRNA pseudouridine synthesis; P:mitochondrial translational elongation; P:mitochondrial translational termination; F:RNA binding; F:structural constituent of ribosome; F:box H/ACA snoRNA binding; C:mitochondrial inner membrane; C:mitochondrial large ribosomal subunit; C:large riboso…	protein metabolism		P
Rpl10	TRINITY_DN15904_c0_g1_i4	P:GO:0000027; P:GO:0002181; P:GO:0006412; P:GO:0006417; P:GO:1990403; F:GO:0003723; F:GO:0003735; F:GO:0045182; C:GO:0005840; C:GO:0022625; C:GO:0043025	P:ribosomal large subunit assembly; P:cytoplasmic translation; P:translation; P:regulation of translation; P:embryonic brain development; F:RNA binding; F:structural constituent of ribosome; F:translation regulator activity; C:ribosome; C:cytosolic large ribosomal subunit; C:neuronal cell body	development	P
Rpl35	TRINITY_DN4226_c0_g1_i4	P:GO:0000463; P:GO:0002181; P:GO:0006412; F:GO:0003729; F:GO:0003735; C:GO:0005840; C:GO:0022625	P:maturation of LSU-rRNA from tricistronic rRNA transcript (SSU-rRNA, 5.8S rRNA, LSU-rRNA); P:cytoplasmic translation; P:translation; F:mRNA binding; F:structural constituent of ribosome; C:ribosome; C:cytosolic large ribosomal subunit	protein metabolism		P
Rpl35	TRINITY_DN4226_c0_g2_i6	P:GO:0000463; P:GO:0002181; P:GO:0006412; F:GO:0003729; F:GO:0003735; C:GO:0005840; C:GO:0022625	P:maturation of LSU-rRNA from tricistronic rRNA transcript (SSU-rRNA, 5.8S rRNA, LSU-rRNA); P:cytoplasmic translation; P:translation; F:mRNA binding; F:structural constituent of ribosome; C:ribosome; C:cytosolic large ribosomal subunit	protein metabolism		P	P
Rpl36	TRINITY_DN48502_c0_g1_i2	P:GO:0000184; P:GO:0002181; P:GO:0006412; P:GO:0006413; P:GO:0006614; P:GO:0007420; P:GO:0051726; F:GO:0003723; F:GO:0003735; F:GO:0005515; C:GO:0005730; C:GO:0005840; C:GO:0022625; C:GO:0042788	P:nuclear-transcribed mRNA catabolic process, nonsense-mediated decay; P:cytoplasmic translation; P:translation; P:translational initiation; P:SRP-dependent cotranslational protein targeting to membrane; P:brain development; P:regulation of cell cycle; F:RNA binding; F:structural constituent of ribosome; F:protein binding; C:nucleolus; C:ribosome; C:cytosolic large ribosomal subunit; C:polysomal …	development		P
Rpl7a	TRINITY_DN94336_c2_g1_i1	P:GO:0042254; F:GO:0003723; C:GO:0022625	P:ribosome biogenesis; F:RNA binding; C:cytosolic large ribosomal subunit	other	P
Rpp29	TRINITY_DN1999_c0_g1_i2	P:GO:0001682; P:GO:0006364; P:GO:0090502; F:GO:0004526; F:GO:0033204; F:GO:0042134; C:GO:0000172; C:GO:0005654; C:GO:0005655	P:tRNA 5'-leader removal; P:rRNA processing; P:RNA phosphodiester bond hydrolysis, endonucleolytic; F:ribonuclease P activity; F:ribonuclease P RNA binding; F:rRNA primary transcript binding; C:ribonuclease MRP complex; C:nucleoplasm; C:nucleolar ribonuclease P complex	other		P
Rps14	TRINITY_DN68595_c1_g1_i4	P:GO:0000028; P:GO:0000122; P:GO:0000184; P:GO:0000462; P:GO:0002181; P:GO:0006412; P:GO:0006413; P:GO:0006417; P:GO:0006614; P:GO:0030218; F:GO:0003735; F:GO:0045182; F:GO:0048027; F:GO:0070181; C:GO:0005654; C:GO:0005730; C:GO:0005840; C:GO:0022627	P:ribosomal small subunit assembly; P:negative regulation of transcription by RNA polymerase II; P:nuclear-transcribed mRNA catabolic process, nonsense-mediated decay; P:maturation of SSU-rRNA from tricistronic rRNA transcript (SSU-rRNA, 5.8S rRNA, LSU-rRNA); P:cytoplasmic translation; P:translation; P:translational initiation; P:regulation of translation; P:SRP-dependent cotranslational protein …	development	P
Rps19	TRINITY_DN14165_c6_g1_i5	P:GO:0000028; P:GO:0000184; P:GO:0000462; P:GO:0002181; P:GO:0002548; P:GO:0006412; P:GO:0006413; P:GO:0006614; P:GO:0007000; P:GO:0007186; P:GO:0007219; P:GO:0009991; P:GO:0030218; P:GO:0031640; P:GO:0050829; P:GO:0051262; P:GO:0051272; P:GO:0060265; P:GO:0060266; P:GO:0061844; F:GO:0003735; F:GO:0004930; F:GO:0017134; F:GO:0019901; F:GO:0031369; F:GO:0042803; F:GO:0044877; C:GO:0005654; C:GO:00…	P:ribosomal small subunit assembly; P:nuclear-transcribed mRNA catabolic process, nonsense-mediated decay; P:maturation of SSU-rRNA from tricistronic rRNA transcript (SSU-rRNA, 5.8S rRNA, LSU-rRNA); P:cytoplasmic translation; P:monocyte chemotaxis; P:translation; P:translational initiation; P:SRP-dependent cotranslational protein targeting to membrane; P:nucleolus organization; P:G protein-couple…	development		P
Rragc	TRINITY_DN17292_c0_g1_i3	P:GO:0006915; P:GO:0006995; P:GO:0007050; P:GO:0007264; P:GO:0008340; P:GO:0008380; P:GO:0010507; P:GO:0016049; P:GO:0016237; P:GO:0043547; P:GO:0045944; P:GO:0071233; P:GO:1903778; P:GO:1904262; P:GO:1904263; P:GO:1990253; P:GO:2000785; F:GO:0000287; F:GO:0003924; F:GO:0005525; F:GO:0019003; F:GO:0046982; F:GO:0051020; C:GO:0000329; C:GO:0000785; C:GO:0005654; C:GO:0005764; C:GO:0005813; C:GO:00…	P:apoptotic process; P:cellular response to nitrogen starvation; P:cell cycle arrest; P:small GTPase mediated signal transduction; P:determination of adult lifespan; P:RNA splicing; P:negative regulation of autophagy; P:cell growth; P:lysosomal microautophagy; P:positive regulation of GTPase activity; P:positive regulation of transcription by RNA polymerase II; P:cellular response to leucine; P:p…	development			P
Rrp12	TRINITY_DN4474_c0_g1_i2	P:GO:0007520; C:GO:0016021	P:myoblast fusion; C:integral component of membrane	development			P
Samd15	TRINITY_DN5850_c0_g1_i8	P:GO:0000027; P:GO:0006364; F:GO:0005515; C:GO:0030687	P:ribosomal large subunit assembly; P:rRNA processing; F:protein binding; C:preribosome, large subunit precursor	other		P
Scarb2	TRINITY_DN1997_c1_g1_i1	P:GO:0000122; P:GO:0001508; P:GO:0001676; P:GO:0001819; P:GO:0001893; P:GO:0001954; P:GO:0002479; P:GO:0002532; P:GO:0002576; P:GO:0002755; P:GO:0003085; P:GO:0006622; P:GO:0006910; P:GO:0007204; P:GO:0007263; P:GO:0007584; P:GO:0009612; P:GO:0010744; P:GO:0010886; P:GO:0010942; P:GO:0010976; P:GO:0014823; P:GO:0016525; P:GO:0019221; P:GO:0019233; P:GO:0019395; P:GO:0019934; P:GO:0030194; P:GO:00…	P:negative regulation of transcription by RNA polymerase II; P:action potential; P:long-chain fatty acid metabolic process; P:positive regulation of cytokine production; P:maternal placenta development; P:positive regulation of cell-matrix adhesion; P:antigen processing and presentation of exogenous peptide antigen via MHC class I, TAP-dependent; P:production of molecular mediator involved in inf…	development		P
Scmh1	TRINITY_DN2471_c0_g1_i10	P:GO:0006355; P:GO:0007409; P:GO:0016458; P:GO:0030708; P:GO:0030713; P:GO:0045892; P:GO:0045926; P:GO:0048749; F:GO:0008270; F:GO:0042802; C:GO:0005634; C:GO:0005700; C:GO:0035102	P:regulation of transcription, DNA-templated; P:axonogenesis; P:gene silencing; P:germarium-derived female germ-line cyst encapsulation; P:ovarian follicle cell stalk formation; P:negative regulation of transcription, DNA-templated; P:negative regulation of growth; P:compound eye development; F:zinc ion binding; F:identical protein binding; C:nucleus; C:polytene chromosome; C:PRC1 complex	development	P
Scnn1A	TRINITY_DN10606_c0_g1_i9	P:GO:0001666; P:GO:0002028; P:GO:0007588; P:GO:0035313; P:GO:0035725; P:GO:0050891; P:GO:0055078; F:GO:0015280; F:GO:0022839; F:GO:0050699; C:GO:0005887; C:GO:0009897; C:GO:0016324; C:GO:0034706; C:GO:0043025; C:GO:0070062	P:response to hypoxia; P:regulation of sodium ion transport; P:excretion; P:wound healing, spreading of epidermal cells; P:sodium ion transmembrane transport; P:multicellular organismal water homeostasis; P:sodium ion homeostasis; F:ligand-gated sodium channel activity; F:ion gated channel activity; F:WW domain binding; C:integral component of plasma membrane; C:external side of plasma membrane; …	stress response		P
Sdk2	TRINITY_DN16913_c0_g4_i1	P:GO:0001523; P:GO:0002119; P:GO:0006024; P:GO:0006027; P:GO:0006898; P:GO:0006954; P:GO:0007415; P:GO:0007420; P:GO:0008045; P:GO:0008543; P:GO:0009792; P:GO:0016477; P:GO:0016525; P:GO:0030198; P:GO:0030239; P:GO:0031581; P:GO:0040017; P:GO:0044267; P:GO:0045199; P:GO:0048644; P:GO:0060279; P:GO:0060465; P:GO:0060548; P:GO:0072347; P:GO:1905905; P:GO:1905907; P:GO:2001262; F:GO:0005178; F:GO:00…	P:retinoid metabolic process; P:nematode larval development; P:glycosaminoglycan biosynthetic process; P:glycosaminoglycan catabolic process; P:receptor-mediated endocytosis; P:inflammatory response; P:defasciculation of motor neuron axon; P:brain development; P:motor neuron axon guidance; P:fibroblast growth factor receptor signaling pathway; P:embryo development ending in birth or egg hatching;…	development	P
Setd2	TRINITY_DN18306_c0_g1_i4	P:GO:0006355; P:GO:0097198; F:GO:0005201; F:GO:0046975; C:GO:0005634; C:GO:0005694; C:GO:0016021	P:regulation of transcription, DNA-templated; P:histone H3-K36 trimethylation; F:extracellular matrix structural constituent; F:histone methyltransferase activity (H3-K36 specific); C:nucleus; C:chromosome; C:integral component of membrane	transcription			P
Sf3B4	TRINITY_DN56683_c0_g2_i14	P:GO:0006478; F:GO:0008476	P:peptidyl-tyrosine sulfation; F:protein-tyrosine sulfotransferase activity	protein metabolism		P
Sh3pxd2A	TRINITY_DN2000_c0_g1_i14	P:GO:0006801; P:GO:0030198; P:GO:0043085; P:GO:0055114; P:GO:0071800; P:GO:0072675; F:GO:0002020; F:GO:0005546; F:GO:0010314; F:GO:0016176; F:GO:0032266; F:GO:0043325; F:GO:0070273; C:GO:0002102; C:GO:0005829; C:GO:0032991	P:superoxide metabolic process; P:extracellular matrix organization; P:positive regulation of catalytic activity; P:obsolete oxidation-reduction process; P:podosome assembly; P:osteoclast fusion; F:protease binding; F:phosphatidylinositol-4,5-bisphosphate binding; F:phosphatidylinositol-5-phosphate binding; F:superoxide-generating NADPH oxidase activator activity; F:phosphatidylinositol-3-phospha…	other		P
Smn1	TRINITY_DN1288_c0_g1_i4	P:GO:0000245; P:GO:0000387; P:GO:0006353; P:GO:0006397; P:GO:0007019; P:GO:0007274; P:GO:0007417; P:GO:0008045; P:GO:0008340; P:GO:0008345; P:GO:0009792; P:GO:0016358; P:GO:0017145; P:GO:0030240; P:GO:0032224; P:GO:0033120; P:GO:0033962; P:GO:0035154; P:GO:0040025; P:GO:0043050; P:GO:0045175; P:GO:0048601; P:GO:0048841; P:GO:0048863; P:GO:0048936; P:GO:0051170; P:GO:0051276; P:GO:0060079; P:GO:00…	P:spliceosomal complex assembly; P:spliceosomal snRNP assembly; P:DNA-templated transcription, termination; P:mRNA processing; P:microtubule depolymerization; P:neuromuscular synaptic transmission; P:central nervous system development; P:motor neuron axon guidance; P:determination of adult lifespan; P:larval locomotory behavior; P:embryo development ending in birth or egg hatching; P:dendrite dev…	development	P
Sos1	TRINITY_DN3587_c2_g1_i18	P:GO:0006357; P:GO:0006886; P:GO:0007264; P:GO:0007292; P:GO:0007426; P:GO:0007480; P:GO:0008293; P:GO:0008595; P:GO:0009792; P:GO:0016192; P:GO:0016199; P:GO:0016477; P:GO:0035022; P:GO:0040026; P:GO:0045500; P:GO:0051607; P:GO:0055114; P:GO:0061025; P:GO:0065009; P:GO:2000134; F:GO:0003677; F:GO:0005085; F:GO:0005085; F:GO:0005484; F:GO:0005516; F:GO:0016491; F:GO:0046982; C:GO:0005794; C:GO:00…	P:regulation of transcription by RNA polymerase II; P:intracellular protein transport; P:small GTPase mediated signal transduction; P:female gamete generation; P:tracheal outgrowth, open tracheal system; P:imaginal disc-derived leg morphogenesis; P:torso signaling pathway; P:anterior/posterior axis specification, embryo; P:embryo development ending in birth or egg hatching; P:vesicle-mediated tra…	development		P
Spib	TRINITY_DN1494_c0_g1_i8	P:GO:0000122; P:GO:0001709; P:GO:0006355; P:GO:0006897; P:GO:0007254; P:GO:0007296; P:GO:0007298; P:GO:0007391; P:GO:0007464; P:GO:0008340; P:GO:0008406; P:GO:0035155; P:GO:0035157; P:GO:0045467; P:GO:0045610; P:GO:0045678; P:GO:0045944; P:GO:0046533; P:GO:0046580; P:GO:0048747; P:GO:0060233; P:GO:0071425; P:GO:0090175; P:GO:0097152; P:GO:2000051; F:GO:0000978; F:GO:0001227; F:GO:0001228; F:GO:00…	P:negative regulation of transcription by RNA polymerase II; P:cell fate determination; P:regulation of transcription, DNA-templated; P:endocytosis; P:JNK cascade; P:vitellogenesis; P:border follicle cell migration; P:dorsal closure; P:R3/R4 cell fate commitment; P:determination of adult lifespan; P:gonad development; P:negative regulation of terminal cell fate specification, open tracheal system…	development	P
Srk2	TRINITY_DN5319_c0_g1_i2	P:GO:0006099; P:GO:0006101; P:GO:0006355; P:GO:0006367; P:GO:0006413; P:GO:0006897; P:GO:0007254; P:GO:0007395; P:GO:0007411; P:GO:0007424; P:GO:0007435; P:GO:0007476; P:GO:0034332; P:GO:0036335; P:GO:0038083; P:GO:0042059; P:GO:0042127; P:GO:0042742; P:GO:0043277; P:GO:0045087; P:GO:0045886; P:GO:0046529; P:GO:0048167; P:GO:0048749; P:GO:0051017; P:GO:0090136; F:GO:0003743; F:GO:0004715; F:GO:00…	P:tricarboxylic acid cycle; P:citrate metabolic process; P:regulation of transcription, DNA-templated; P:transcription initiation from RNA polymerase II promoter; P:translational initiation; P:endocytosis; P:JNK cascade; P:dorsal closure, spreading of leading edge cells; P:axon guidance; P:open tracheal system development; P:salivary gland morphogenesis; P:imaginal disc-derived wing morphogenesis…	development		P
Ssb	TRINITY_DN14115_c1_g1_i5	P:GO:0001682; P:GO:0006400; P:GO:0006409; P:GO:0042780; P:GO:0071045; P:GO:0075522; P:GO:1903608; F:GO:0000049; F:GO:0008098; F:GO:0008266; F:GO:1990825; C:GO:0000791; C:GO:0005634; C:GO:0005737; C:GO:1990904	P:tRNA 5'-leader removal; P:tRNA modification; P:tRNA export from nucleus; P:tRNA 3'-end processing; P:nuclear histone mRNA catabolic process; P:IRES-dependent viral translational initiation; P:protein localization to cytoplasmic stress granule; F:tRNA binding; F:5S rRNA primary transcript binding; F:poly(U) RNA binding; F:sequence-specific mRNA binding; C:euchromatin; C:nucleus; C:cytoplasm; C:r…	transcription	P
Sting1	TRINITY_DN2783_c1_g1_i13	P:GO:0002218; P:GO:0002230; P:GO:0032092; P:GO:0032481; P:GO:0032608; P:GO:0035458; P:GO:0042307; P:GO:0043312; P:GO:0045944; P:GO:0051091; P:GO:0071360; F:GO:0008134; F:GO:0019901; F:GO:0031625; F:GO:0035438; F:GO:0042803; F:GO:0061507; C:GO:0005741; C:GO:0005777; C:GO:0005789; C:GO:0005794; C:GO:0005886; C:GO:0016021; C:GO:0030667; C:GO:0048471	P:activation of innate immune response; P:positive regulation of defense response to virus by host; P:positive regulation of protein binding; P:positive regulation of type I interferon production; P:interferon-beta production; P:cellular response to interferon-beta; P:positive regulation of protein import into nucleus; P:neutrophil degranulation; P:positive regulation of transcription by RNA poly…	stress response			P
Sult1C2	TRINITY_DN21829_c0_g2_i5	P:GO:0051923; F:GO:0004062; F:GO:0034930; C:GO:0005829	P:sulfation; F:aryl sulfotransferase activity; F:1-hydroxypyrene sulfotransferase activity; C:cytosol	protein metabolism			P
Tead1	TRINITY_DN13794_c0_g1_i10	P:GO:0001501; P:GO:0001570; P:GO:0001708; P:GO:0001830; P:GO:0001843; P:GO:0003143; P:GO:0006355; P:GO:0006367; P:GO:0007517; P:GO:0007566; P:GO:0014883; P:GO:0030903; P:GO:0035329; P:GO:0042127; P:GO:0048339; P:GO:0048368; P:GO:0055059; P:GO:0060548; P:GO:0065003; P:GO:0071300; P:GO:0071902; P:GO:1902459; P:GO:1902895; P:GO:2000736; F:GO:0000978; F:GO:0001085; F:GO:0001223; F:GO:0001228; F:GO:00…	P:skeletal system development; P:vasculogenesis; P:cell fate specification; P:trophectodermal cell fate commitment; P:neural tube closure; P:embryonic heart tube morphogenesis; P:regulation of transcription, DNA-templated; P:transcription initiation from RNA polymerase II promoter; P:muscle organ development; P:embryo implantation; P:transition between fast and slow fiber; P:notochord development…	development	P
Tgfb2	TRINITY_DN2600_c0_g2_i1	P:GO:0001502; P:GO:0001666; P:GO:0001822; P:GO:0001843; P:GO:0001974; P:GO:0002576; P:GO:0003148; P:GO:0003149; P:GO:0003181; P:GO:0003184; P:GO:0003214; P:GO:0003215; P:GO:0003222; P:GO:0003274; P:GO:0003289; P:GO:0003407; P:GO:0007050; P:GO:0007165; P:GO:0007179; P:GO:0007267; P:GO:0007411; P:GO:0007435; P:GO:0007519; P:GO:0007565; P:GO:0007568; P:GO:0008284; P:GO:0008347; P:GO:0008584; P:GO:00…	P:cartilage condensation; P:response to hypoxia; P:kidney development; P:neural tube closure; P:blood vessel remodeling; P:platelet degranulation; P:outflow tract septum morphogenesis; P:membranous septum morphogenesis; P:atrioventricular valve morphogenesis; P:pulmonary valve morphogenesis; P:cardiac left ventricle morphogenesis; P:cardiac right ventricle morphogenesis; P:ventricular trabecula m…	development	P
Tial1	TRINITY_DN2561_c0_g1_i1	P:GO:0000381; P:GO:0001818; P:GO:0002119; P:GO:0006357; P:GO:0006952; P:GO:0006972; P:GO:0006979; P:GO:0007281; P:GO:0008284; P:GO:0008340; P:GO:0008543; P:GO:0009408; P:GO:0009411; P:GO:0017145; P:GO:0017148; P:GO:0040012; P:GO:1903608; P:GO:1904037; F:GO:0003729; F:GO:0008143; F:GO:0035925; C:GO:0005654; C:GO:0005685; C:GO:0005764; C:GO:0005829; C:GO:0010494; C:GO:0097165	P:regulation of alternative mRNA splicing, via spliceosome; P:negative regulation of cytokine production; P:nematode larval development; P:regulation of transcription by RNA polymerase II; P:defense response; P:hyperosmotic response; P:response to oxidative stress; P:germ cell development; P:positive regulation of cell population proliferation; P:determination of adult lifespan; P:fibroblast grow…	development			P
Tmed4	TRINITY_DN30438_c0_g1_i5	P:GO:0006888; P:GO:0006890; P:GO:0007030; P:GO:0009953; P:GO:0010638; P:GO:0034389; P:GO:0035220; P:GO:0046662; P:GO:0048205; P:GO:0061355; F:GO:0005215; F:GO:0019905; C:GO:0000139; C:GO:0005789; C:GO:0016021; C:GO:0030140; C:GO:0033116	P:endoplasmic reticulum to Golgi vesicle-mediated transport; P:retrograde vesicle-mediated transport, Golgi to endoplasmic reticulum; P:Golgi organization; P:dorsal/ventral pattern formation; P:positive regulation of organelle organization; P:lipid droplet organization; P:wing disc development; P:regulation of oviposition; P:COPI coating of Golgi vesicle; P:Wnt protein secretion; F:transporter ac…	transport	P
Tmem170b	TRINITY_DN15375_c0_g1_i7	P:GO:0006998; P:GO:0051292; P:GO:0071786; P:GO:0090090; C:GO:0005635; C:GO:0005789; C:GO:0005886; C:GO:0016021	P:nuclear envelope organization; P:nuclear pore complex assembly; P:endoplasmic reticulum tubular network organization; P:negative regulation of canonical Wnt signaling pathway; C:nuclear envelope; C:endoplasmic reticulum membrane; C:plasma membrane; C:integral component of membrane	other	P
Tp53i3	TRINITY_DN6490_c0_g1_i5	P:GO:0043161; P:GO:0055114; F:GO:0016491; F:GO:0043130; C:GO:0016021	P:proteasome-mediated ubiquitin-dependent protein catabolic process; P:obsolete oxidation-reduction process; F:oxidoreductase activity; F:ubiquitin binding; C:integral component of membrane	protein metabolism	P
Traf	TRINITY_DN3094_c2_g1_i1	P:GO:0000122; P:GO:0000187; P:GO:0001503; P:GO:0001843; P:GO:0002223; P:GO:0002637; P:GO:0002726; P:GO:0002755; P:GO:0007250; P:GO:0007391; P:GO:0008063; P:GO:0010508; P:GO:0016579; P:GO:0019886; P:GO:0031293; P:GO:0031398; P:GO:0031666; P:GO:0032735; P:GO:0032743; P:GO:0032755; P:GO:0034162; P:GO:0038095; P:GO:0042088; P:GO:0042102; P:GO:0042475; P:GO:0043011; P:GO:0043065; P:GO:0043066; P:GO:00…	P:negative regulation of transcription by RNA polymerase II; P:activation of MAPK activity; P:ossification; P:neural tube closure; P:stimulatory C-type lectin receptor signaling pathway; P:regulation of immunoglobulin production; P:positive regulation of T cell cytokine production; P:MyD88-dependent toll-like receptor signaling pathway; P:activation of NF-kappaB-inducing kinase activity; P:dorsal…	development		P
Traf6	TRINITY_DN788_c0_g1_i12	P:GO:0000122; P:GO:0000187; P:GO:0001503; P:GO:0001843; P:GO:0002223; P:GO:0002637; P:GO:0002726; P:GO:0002755; P:GO:0007250; P:GO:0007391; P:GO:0008063; P:GO:0010508; P:GO:0016579; P:GO:0019886; P:GO:0031293; P:GO:0031398; P:GO:0031666; P:GO:0032735; P:GO:0032743; P:GO:0032755; P:GO:0034162; P:GO:0038095; P:GO:0042088; P:GO:0042102; P:GO:0042475; P:GO:0043011; P:GO:0043065; P:GO:0043066; P:GO:00…	P:negative regulation of transcription by RNA polymerase II; P:activation of MAPK activity; P:ossification; P:neural tube closure; P:stimulatory C-type lectin receptor signaling pathway; P:regulation of immunoglobulin production; P:positive regulation of T cell cytokine production; P:MyD88-dependent toll-like receptor signaling pathway; P:activation of NF-kappaB-inducing kinase activity; P:dorsal…	development		P
Trappc5	TRINITY_DN5535_c0_g1_i9	P:GO:0006979; P:GO:0048193; P:GO:0048208; P:GO:0055114; P:GO:0065009; P:GO:0098869; F:GO:0004602; F:GO:0005085; C:GO:0005829; C:GO:0030008	P:response to oxidative stress; P:Golgi vesicle transport; P:COPII vesicle coating; P:obsolete oxidation-reduction process; P:regulation of molecular function; P:cellular oxidant detoxification; F:glutathione peroxidase activity; F:guanyl-nucleotide exchange factor activity; C:cytosol; C:TRAPP complex	stress response	P
Trpa1	TRINITY_DN13479_c0_g1_i2	P:GO:0001580; P:GO:0007166; P:GO:0007602; P:GO:0007638; P:GO:0010378; P:GO:0014832; P:GO:0023041; P:GO:0034605; P:GO:0035774; P:GO:0040040; P:GO:0042542; P:GO:0043052; P:GO:0046957; P:GO:0048265; P:GO:0050850; P:GO:0050960; P:GO:0050965; P:GO:0050966; P:GO:0050968; P:GO:0051209; P:GO:0051289; P:GO:0070417; P:GO:0071244; P:GO:0071313; P:GO:0098908; P:GO:1903522; P:GO:1903793; P:GO:1904058; F:GO:00…	P:detection of chemical stimulus involved in sensory perception of bitter taste; P:cell surface receptor signaling pathway; P:phototransduction; P:mechanosensory behavior; P:temperature compensation of the circadian clock; P:urinary bladder smooth muscle contraction; P:neuronal signal transduction; P:cellular response to heat; P:positive regulation of insulin secretion involved in cellular respon…	stress response			P
Tspan33	TRINITY_DN15299_c1_g1_i8	P:GO:0007155; P:GO:0007298; P:GO:0008283; P:GO:0016567; P:GO:0030511; P:GO:0040019; P:GO:0040026; P:GO:0042661; P:GO:0045138; P:GO:0045747; P:GO:0051604; P:GO:0072594; P:GO:0072659; P:GO:1901046; P:GO:1901048; F:GO:0002020; F:GO:0004842; C:GO:0000151; C:GO:0005887; C:GO:0016021; C:GO:0030659	P:cell adhesion; P:border follicle cell migration; P:cell population proliferation; P:protein ubiquitination; P:positive regulation of transforming growth factor beta receptor signaling pathway; P:positive regulation of embryonic development; P:positive regulation of vulval development; P:regulation of mesodermal cell fate specification; P:nematode male tail tip morphogenesis; P:positive regulati…	development		P
Uba2	TRINITY_DN3053_c0_g1_i10	P:GO:0016925; P:GO:0043085; F:GO:0000287; F:GO:0005524; F:GO:0008047; F:GO:0008134; F:GO:0019948; F:GO:0032183; F:GO:0044388; F:GO:0044390; F:GO:0046982; C:GO:0005654; C:GO:0005737; C:GO:0031510	P:protein sumoylation; P:positive regulation of catalytic activity; F:magnesium ion binding; F:ATP binding; F:enzyme activator activity; F:transcription factor binding; F:SUMO activating enzyme activity; F:SUMO binding; F:small protein activating enzyme binding; F:ubiquitin-like protein conjugating enzyme binding; F:protein heterodimerization activity; C:nucleoplasm; C:cytoplasm; C:SUMO activatin…	protein metabolism	P
Ube4b	TRINITY_DN2451_c0_g1_i8	P:GO:0000209; P:GO:0003222; P:GO:0006457; P:GO:0006511; P:GO:0006513; P:GO:0008626; P:GO:0009411; P:GO:0016567; P:GO:0030433; P:GO:0031175; P:GO:0051865; F:GO:0005524; F:GO:0031625; F:GO:0034450; F:GO:0051082; F:GO:0051087; F:GO:0051117; C:GO:0000151; C:GO:0005634; C:GO:0005737	P:protein polyubiquitination; P:ventricular trabecula myocardium morphogenesis; P:protein folding; P:ubiquitin-dependent protein catabolic process; P:protein monoubiquitination; P:granzyme-mediated apoptotic signaling pathway; P:response to UV; P:protein ubiquitination; P:ubiquitin-dependent ERAD pathway; P:neuron projection development; P:protein autoubiquitination; F:ATP binding; F:ubiquitin pr…	development	P
Ulk3	TRINITY_DN9497_c0_g1_i6	P:GO:0006468; P:GO:0045879; P:GO:0045880; P:GO:0046777; P:GO:0090398; P:GO:2000786; F:GO:0004674; F:GO:0005524; C:GO:0000407; C:GO:0005776; C:GO:0097542	P:protein phosphorylation; P:negative regulation of smoothened signaling pathway; P:positive regulation of smoothened signaling pathway; P:protein autophosphorylation; P:cellular senescence; P:positive regulation of autophagosome assembly; F:protein serine/threonine kinase activity; F:ATP binding; C:phagophore assembly site; C:autophagosome; C:ciliary tip	protein metabolism	P
Uncharacterized Protein Coding Gene_1	TRINITY_DN19228_c0_g1_i2	P:GO:0006478; F:GO:0008476; C:GO:0016021	P:peptidyl-tyrosine sulfation; F:protein-tyrosine sulfotransferase activity; C:integral component of membrane	protein metabolism	P
Uncharacterized Protein Coding Gene_2	TRINITY_DN5768_c0_g1_i4	P:GO:0002009; P:GO:0002576; P:GO:0006936; P:GO:0007160; P:GO:0030032; P:GO:0030336; P:GO:0034333; P:GO:0034394; P:GO:0043297; P:GO:0043312; P:GO:0048675; P:GO:0060279; P:GO:0090136; F:GO:0002162; F:GO:0005200; F:GO:0008013; F:GO:0017166; F:GO:0031267; F:GO:0031625; F:GO:0042803; F:GO:0045294; F:GO:0045296; F:GO:0051015; F:GO:0051371; F:GO:0097110; C:GO:0001725; C:GO:0002102; C:GO:0005576; C:GO:00…	P:morphogenesis of an epithelium; P:platelet degranulation; P:muscle contraction; P:cell-matrix adhesion; P:lamellipodium assembly; P:negative regulation of cell migration; P:adherens junction assembly; P:protein localization to cell surface; P:apical junction assembly; P:neutrophil degranulation; P:axon extension; P:positive regulation of ovulation; P:epithelial cell-cell adhesion; F:dystroglyca…	development	P
Uncharacterized Protein Coding Gene_3	TRINITY_DN19228_c0_g1_i1	P:GO:0006478; F:GO:0008476; C:GO:0016021	P:peptidyl-tyrosine sulfation; F:protein-tyrosine sulfotransferase activity; C:integral component of membrane	protein metabolism		P
Uncharacterized Protein Coding Gene_4	TRINITY_DN3195_c0_g1_i10	P:GO:0006606; P:GO:0006607; P:GO:0006610; P:GO:0034260; P:GO:0042307; P:GO:0045736; P:GO:0071230; F:GO:0005095; F:GO:0005215; F:GO:0008139; F:GO:0031267; C:GO:0005643; C:GO:0005730; C:GO:0005829; C:GO:0031965; C:GO:0034399	P:protein import into nucleus; P:NLS-bearing protein import into nucleus; P:ribosomal protein import into nucleus; P:negative regulation of GTPase activity; P:positive regulation of protein import into nucleus; P:negative regulation of cyclin-dependent protein serine/threonine kinase activity; P:cellular response to amino acid stimulus; F:GTPase inhibitor activity; F:transporter activity; F:nucle…	transport		P
Uncharacterized Protein Coding Gene_5	TRINITY_DN12221_c2_g1_i1	P:GO:0001666; P:GO:0002028; P:GO:0007588; P:GO:0035313; P:GO:0035725; P:GO:0050891; P:GO:0055078; F:GO:0003824; F:GO:0015280; F:GO:0022839; F:GO:0050699; C:GO:0005887; C:GO:0009897; C:GO:0016020; C:GO:0016324; C:GO:0034706; C:GO:0043025; C:GO:0070062	P:response to hypoxia; P:regulation of sodium ion transport; P:excretion; P:wound healing, spreading of epidermal cells; P:sodium ion transmembrane transport; P:multicellular organismal water homeostasis; P:sodium ion homeostasis; F:catalytic activity; F:ligand-gated sodium channel activity; F:ion gated channel activity; F:WW domain binding; C:integral component of plasma membrane; C:external sid…	stress response			P
Uprt	TRINITY_DN1501_c0_g1_i8	P:GO:0006206; P:GO:0006222; P:GO:0009116; P:GO:0016310; P:GO:0043097; P:GO:0046132; F:GO:0004845; F:GO:0004849; F:GO:0016757; C:GO:0005829	P:pyrimidine nucleobase metabolic process; P:UMP biosynthetic process; P:nucleoside metabolic process; P:phosphorylation; P:pyrimidine nucleoside salvage; P:pyrimidine ribonucleoside biosynthetic process; F:uracil phosphoribosyltransferase activity; F:uridine kinase activity; F:transferase activity, transferring glycosyl groups; C:cytosol	other			P
Vmp1	TRINITY_DN14110_c0_g1_i7	P:GO:0006887; P:GO:0007029; P:GO:0007030; P:GO:0007566; P:GO:0009306; P:GO:0034329; P:GO:0098609; P:GO:1902902; C:GO:0000407; C:GO:0000421; C:GO:0005730; C:GO:0005783; C:GO:0016021	P:exocytosis; P:endoplasmic reticulum organization; P:Golgi organization; P:embryo implantation; P:protein secretion; P:cell junction assembly; P:cell-cell adhesion; P:negative regulation of autophagosome assembly; C:phagophore assembly site; C:autophagosome membrane; C:nucleolus; C:endoplasmic reticulum; C:integral component of membrane	transport	P
Vps18	TRINITY_DN8301_c0_g1_i9	P:GO:0006622; P:GO:0006727; P:GO:0006728; P:GO:0006886; P:GO:0006897; P:GO:0006904; P:GO:0007032; P:GO:0007220; P:GO:0007298; P:GO:0007634; P:GO:0008057; P:GO:0008333; P:GO:0008340; P:GO:0009267; P:GO:0015721; P:GO:0016192; P:GO:0032456; P:GO:0035542; P:GO:0043485; P:GO:0045022; P:GO:0045176; P:GO:0045746; P:GO:0046718; P:GO:0048072; P:GO:0051036; P:GO:0051301; P:GO:0060036; P:GO:0061357; P:GO:00…	P:protein targeting to lysosome; P:ommochrome biosynthetic process; P:pteridine biosynthetic process; P:intracellular protein transport; P:endocytosis; P:vesicle docking involved in exocytosis; P:endosome organization; P:Notch receptor processing; P:border follicle cell migration; P:optokinetic behavior; P:eye pigment granule organization; P:endosome to lysosome transport; P:determination of adul…	stress response	P
Vps33A	TRINITY_DN1296_c0_g2_i6	P:GO:0006622; P:GO:0006727; P:GO:0006897; P:GO:0006904; P:GO:0007032; P:GO:0007220; P:GO:0008057; P:GO:0008333; P:GO:0008340; P:GO:0009267; P:GO:0016197; P:GO:0030220; P:GO:0031396; P:GO:0032400; P:GO:0032418; P:GO:0035542; P:GO:0035751; P:GO:0045746; P:GO:0048070; P:GO:0048072; P:GO:0097352; F:GO:0019905; F:GO:0044877; C:GO:0005764; C:GO:0005769; C:GO:0005770; C:GO:0005776; C:GO:0005829; C:GO:00…	P:protein targeting to lysosome; P:ommochrome biosynthetic process; P:endocytosis; P:vesicle docking involved in exocytosis; P:endosome organization; P:Notch receptor processing; P:eye pigment granule organization; P:endosome to lysosome transport; P:determination of adult lifespan; P:cellular response to starvation; P:endosomal transport; P:platelet formation; P:regulation of protein ubiquitinat…	development			P
W	TRINITY_DN174_c0_g1_i3	P:GO:0006727; P:GO:0006856; P:GO:0007613; P:GO:0008049; P:GO:0015842; P:GO:0042332; P:GO:0042401; P:GO:0045117; P:GO:0048072; P:GO:0051615; P:GO:0070731; P:GO:0098656; P:GO:1903716; P:GO:1903790; F:GO:0005275; F:GO:0005524; F:GO:0008558; F:GO:0016887; F:GO:1905948; C:GO:0005886; C:GO:0090740	P:ommochrome biosynthetic process; P:eye pigment precursor transport; P:memory; P:male courtship behavior; P:aminergic neurotransmitter loading into synaptic vesicle; P:gravitaxis; P:cellular biogenic amine biosynthetic process; P:azole transmembrane transport; P:compound eye pigmentation; P:histamine uptake; P:cGMP transport; P:anion transmembrane transport; P:guanine transmembrane transport; P:…	transport	P
Wbc30	TRINITY_DN2570_c0_g1_i4	P:GO:0055085; F:GO:0005524; F:GO:0016887; F:GO:0042626; C:GO:0005886; C:GO:0009506; C:GO:0016021	P:transmembrane transport; F:ATP binding; F:ATPase activity; F:ATPase-coupled transmembrane transporter activity; C:plasma membrane; C:plasmodesma; C:integral component of membrane	transport			P
Wdr19	TRINITY_DN6017_c3_g1_i8	P:GO:0000902; P:GO:0001701; P:GO:0006935; P:GO:0008406; P:GO:0030326; P:GO:0031076; P:GO:0035721; P:GO:0035735; P:GO:0042048; P:GO:0042471; P:GO:0048701; P:GO:0050877; P:GO:0055123; P:GO:0060830; P:GO:0060831; P:GO:0061055; P:GO:0061512; P:GO:1905515; F:GO:0005515; C:GO:0016604; C:GO:0030991; C:GO:0030992; C:GO:0031514; C:GO:0032391; C:GO:0097542	P:cell morphogenesis; P:in utero embryonic development; P:chemotaxis; P:gonad development; P:embryonic limb morphogenesis; P:embryonic camera-type eye development; P:intraciliary retrograde transport; P:intraciliary transport involved in cilium assembly; P:olfactory behavior; P:ear morphogenesis; P:embryonic cranial skeleton morphogenesis; P:nervous system process; P:digestive system development;…	development		P
Wdr92	TRINITY_DN39431_c0_g2_i14	P:GO:0033173; P:GO:0045944; F:GO:0019904; F:GO:0043130; C:GO:0005955	P:calcineurin-NFAT signaling cascade; P:positive regulation of transcription by RNA polymerase II; F:protein domain specific binding; F:ubiquitin binding; C:calcineurin complex	transcription	P
Zax	TRINITY_DN24047_c0_g1_i1	P:GO:0000122; P:GO:0006357; P:GO:0007368; P:GO:0007494; P:GO:0007501; P:GO:0007507; P:GO:0007522; P:GO:0031016; P:GO:0032331; P:GO:0042474; P:GO:0043066; P:GO:0045944; P:GO:0048536; P:GO:0048645; P:GO:0048705; P:GO:0048706; P:GO:0060576; F:GO:0000978; F:GO:0000981; F:GO:0001227; F:GO:0003677; C:GO:0005634; C:GO:0005654	P:negative regulation of transcription by RNA polymerase II; P:regulation of transcription by RNA polymerase II; P:determination of left/right symmetry; P:midgut development; P:mesodermal cell fate specification; P:heart development; P:visceral muscle development; P:pancreas development; P:negative regulation of chondrocyte differentiation; P:middle ear morphogenesis; P:negative regulation of apo…	development			P
Zinc Metalloproteinase-Disintegrin-Like Batroxstatin-2	TRINITY_DN4691_c0_g2_i1	P:GO:0000186; P:GO:0001817; P:GO:0001890; P:GO:0001953; P:GO:0002418; P:GO:0007179; P:GO:0007229; P:GO:0007520; P:GO:0008584; P:GO:0010042; P:GO:0010628; P:GO:0022617; P:GO:0030216; P:GO:0030308; P:GO:0030336; P:GO:0033630; P:GO:0033631; P:GO:0034241; P:GO:0034612; P:GO:0042117; P:GO:0042127; P:GO:0042246; P:GO:0042542; P:GO:0045087; P:GO:0045766; P:GO:0050714; P:GO:0051044; P:GO:0051384; P:GO:00…	P:activation of MAPKK activity; P:regulation of cytokine production; P:placenta development; P:negative regulation of cell-matrix adhesion; P:immune response to tumor cell; P:transforming growth factor beta receptor signaling pathway; P:integrin-mediated signaling pathway; P:myoblast fusion; P:male gonad development; P:response to manganese ion; P:positive regulation of gene expression; P:extrace…	development		P	P
