# Supplementary material for: Meta-organism gene expression reveals that the impact of nitrate enrichment on coral larvae is mediated by their associated Symbiodiniaceae and prokaryotic assemblages
Source: Microbiome. 2023 Apr 26;11:89. doi: 10.1186/s40168-023-01495-0 (PMC10131396; doi:10.1186/s40168-023-01495-0)
Supplement: Supplementary file 2 — Additional file 1: Table S1. Statistics of transcriptome de novo assembly. Table S2. Pair reads per sample mapping against different reference transcriptome. Table S3. Symbiodiniaceae community structure in different treatments. Table S4. Pathways related to coral differentially expressed transcripts in different treatments. Table S5. Pathways related to Symbiodiniaceae differentially expressed transcripts in different treatments. Table S6. Pathways related to prokaryotic differentially expressed transcripts in different treatments. Table S7. Functions of corals enriched transcript sets in different treatments. Table S8. Functions of Symbiodiniaceae enriched transcript sets in different treatments. Table S9. Functions of prokaryotic microbes enriched transcript sets in different treatments. Table S10. Detailed information of significantly correlated coral transcripts with Symbiodiniaceae physiology detected in GLMMLasso model. Table S11. Detailed information of significantly correlated prokaryotic transcripts with Symbiodiniaceae physiology detected in GLMMLasso model. Table S12. Parameters for analytical model example. Table S13. Nitrate concentration of each treatment during the 5-days experiment. Figure S1. MA plots of different comparisons (control-5, control-10, control-20, control-40) in coral (A, B, C, D), Symbiodiniaceae (E, F, G, H) and prokaryotic microbes (I, J, K, L). Figure S2. Prokaryotic community structures at phylum (A) and genus level (B) by Kraken2. Only genera with top 20 highest relative abundance were presented in the legend. Figure S3. Functions of shared transcripts in different comparisons. Representing coral (A), Symbiodiniaceae (B) and prokaryotic (C) shared transcripts, respectively. Figure S4. Functions of core transcripts in correlation networks. Representing coral (A) and Symbiodiniaceae (B) core transcripts in coral-algal network; Symbiodiniaceae (C) and prokaryotic microbial (D) core transcripts in algal-microbial network; coral (E) [file 40168_2023_1495_MOESM1_ESM.zip › Supplementary/TableS11.xlsx]

## Sheet: Sheet1
Gene name	Transcript ID	GO IDs	Functional annotation	Functional category	fitting with density	fitting with photosynthesis	fitting with respiration
4Fe-4S binding protein coding gene	TRINITY_DN331161_c0_g1_i1	P:GO:0045893; F:GO:0003677; F:GO:0010181; C:GO:0016021	P:positive regulation of transcription, DNA-templated; F:DNA binding; F:FMN binding; C:integral component of membrane	transcription		P
A2m	TRINITY_DN167927_c0_g1_i1	P:GO:0010951; F:GO:0004866; C:GO:0005615; C:GO:0005886; C:GO:0031362	P:negative regulation of endopeptidase activity; F:endopeptidase inhibitor activity; C:extracellular space; C:plasma membrane; C:anchored component of external side of plasma membrane	other		P
ABC amino acid transporter periplasmic component	TRINITY_DN73200_c0_g2_i1	P:GO:0000722; P:GO:0000724; P:GO:0006265; P:GO:0006268; P:GO:0006289; P:GO:0007004; P:GO:0007131; P:GO:0016567; P:GO:0030491; P:GO:0045184; F:GO:0003690; F:GO:0003697; F:GO:0005515; F:GO:0043565; C:GO:0000781; C:GO:0000794; C:GO:0005662; C:GO:0035861	P:telomere maintenance via recombination; P:double-strand break repair via homologous recombination; P:DNA topological change; P:DNA unwinding involved in DNA replication; P:nucleotide-excision repair; P:telomere maintenance via telomerase; P:reciprocal meiotic recombination; P:protein ubiquitination; P:heteroduplex formation; P:establishment of protein localization; F:double-stranded DNA binding…	protein metabolism		P
AFTR	TRINITY_DN157608_c0_g1_i1	P:GO:0001121; P:GO:0006355; P:GO:0045893; F:GO:0000986; F:GO:0001216; F:GO:0003700; F:GO:0043565	P:bacterial transcription; P:regulation of transcription, DNA-templated; P:positive regulation of transcription, DNA-templated; F:bacterial-type cis-regulatory region sequence-specific DNA binding; F:DNA-binding transcription activator activity; F:DNA-binding transcription factor activity; F:sequence-specific DNA binding	transcription			P
Amn	TRINITY_DN188631_c0_g1_i1	P:GO:0002551; P:GO:0005975; P:GO:0009116; P:GO:0016525; P:GO:0019732; P:GO:0030155; P:GO:0031640; P:GO:0032762; P:GO:0033604; P:GO:0043303; P:GO:0044209; P:GO:0045087; P:GO:0046676; P:GO:0050829; P:GO:0050830; P:GO:0052338; P:GO:0061844; P:GO:0086030; P:GO:1905183; P:GO:2000707; F:GO:0000016; F:GO:0005509; F:GO:0008714; F:GO:0017042; C:GO:0005615; C:GO:0005829; C:GO:0016021; C:GO:0016324; C:GO:00…	P:mast cell chemotaxis; P:carbohydrate metabolic process; P:nucleoside metabolic process; P:negative regulation of angiogenesis; P:antifungal humoral response; P:regulation of cell adhesion; P:killing of cells of other organism; P:mast cell cytokine production; P:negative regulation of catecholamine secretion; P:mast cell degranulation; P:AMP salvage; P:innate immune response; P:negative regulati…	stress response		P
ArgC	TRINITY_DN54969_c0_g1_i1	P:GO:0000462; P:GO:0006412; P:GO:0006526; P:GO:0055114; F:GO:0003735; F:GO:0003942; F:GO:0046983; F:GO:0051287; C:GO:0005730; C:GO:0022627	P:maturation of SSU-rRNA from tricistronic rRNA transcript (SSU-rRNA, 5.8S rRNA, LSU-rRNA); P:translation; P:arginine biosynthetic process; P:obsolete oxidation-reduction process; F:structural constituent of ribosome; F:N-acetyl-gamma-glutamyl-phosphate reductase activity; F:protein dimerization activity; F:NAD binding; C:nucleolus; C:cytosolic small ribosomal subunit	protein metabolism		P
BamA	TRINITY_DN255703_c0_g1_i1	P:GO:0043165; P:GO:0051205; C:GO:0009279; C:GO:0016021; C:GO:1990063	P:Gram-negative-bacterium-type cell outer membrane assembly; P:protein insertion into membrane; C:cell outer membrane; C:integral component of membrane; C:Bam protein complex	protein metabolism	P
BI-1	TRINITY_DN76257_c0_g1_i2	P:GO:0006508; P:GO:0030162; P:GO:0043066; F:GO:0008233; C:GO:0005886; C:GO:0016021	P:proteolysis; P:regulation of proteolysis; P:negative regulation of apoptotic process; F:peptidase activity; C:plasma membrane; C:integral component of membrane	protein metabolism		P
Cap	TRINITY_DN263752_c0_g1_i1	P:GO:0006355; P:GO:0045013; P:GO:0045893; F:GO:0003677; F:GO:0003700; F:GO:0008144; F:GO:0035438; F:GO:0042802; F:GO:0043565; F:GO:0046983; C:GO:0005829; C:GO:0032993	P:regulation of transcription, DNA-templated; P:carbon catabolite repression of transcription; P:positive regulation of transcription, DNA-templated; F:DNA binding; F:DNA-binding transcription factor activity; F:drug binding; F:cyclic-di-GMP binding; F:identical protein binding; F:sequence-specific DNA binding; F:protein dimerization activity; C:cytosol; C:protein-DNA complex	transcription			P
DsdA	TRINITY_DN195535_c0_g1_i1	P:GO:0006974; P:GO:0007275; P:GO:0010628; P:GO:0031152; P:GO:0036088; P:GO:0040008; P:GO:0042737; P:GO:0046416; P:GO:0051410; F:GO:0008144; F:GO:0008721; F:GO:0016836; F:GO:0030170; C:GO:0005829	P:cellular response to DNA damage stimulus; P:multicellular organism development; P:positive regulation of gene expression; P:aggregation involved in sorocarp development; P:D-serine catabolic process; P:regulation of growth; P:drug catabolic process; P:D-amino acid metabolic process; P:detoxification of nitrogen compound; F:drug binding; F:D-serine ammonia-lyase activity; F:hydro-lyase activity;…	development			P
efflux RND transporter permease subunit	TRINITY_DN87493_c0_g1_i6	P:GO:0051301; P:GO:0055085; F:GO:0022857; C:GO:0016021	P:cell division; P:transmembrane transport; F:transmembrane transporter activity; C:integral component of membrane	development		P
EutH	TRINITY_DN290083_c0_g1_i1	P:GO:0034229; F:GO:0034228; C:GO:0005886; C:GO:0016021	P:ethanolamine transport; F:ethanolamine transmembrane transporter activity; C:plasma membrane; C:integral component of membrane	transport			P
ExoT	TRINITY_DN165393_c0_g2_i2	P:GO:0009405; P:GO:0043547; F:GO:0005096; F:GO:0016740; C:GO:0005576	P:pathogenesis; P:positive regulation of GTPase activity; F:GTPase activator activity; F:transferase activity; C:extracellular region	stress response			P
FimA	TRINITY_DN347469_c0_g1_i1	P:GO:0000122; P:GO:0001516; P:GO:0001569; P:GO:0001666; P:GO:0001701; P:GO:0003100; P:GO:0006885; P:GO:0007155; P:GO:0007166; P:GO:0007193; P:GO:0007205; P:GO:0007585; P:GO:0007589; P:GO:0009953; P:GO:0010460; P:GO:0010827; P:GO:0010870; P:GO:0014032; P:GO:0014065; P:GO:0014824; P:GO:0014826; P:GO:0019229; P:GO:0019722; P:GO:0030072; P:GO:0030185; P:GO:0030335; P:GO:0031583; P:GO:0032269; P:GO:00…	P:negative regulation of transcription by RNA polymerase II; P:prostaglandin biosynthetic process; P:branching involved in blood vessel morphogenesis; P:response to hypoxia; P:in utero embryonic development; P:regulation of systemic arterial blood pressure by endothelin; P:regulation of pH; P:cell adhesion; P:cell surface receptor signaling pathway; P:adenylate cyclase-inhibiting G protein-couple…	development		P	P
FrlR	TRINITY_DN72725_c0_g4_i1	P:GO:0000731; P:GO:0006272; P:GO:0006273; P:GO:0006278; P:GO:0006279; P:GO:0006302; P:GO:0006355; P:GO:1902975; F:GO:0003682; F:GO:0003688; F:GO:0003697; F:GO:0003700; F:GO:0003887; F:GO:0005515; F:GO:0017076; F:GO:0019103; F:GO:0046872; F:GO:0051539; C:GO:0005658	P:DNA synthesis involved in DNA repair; P:leading strand elongation; P:lagging strand elongation; P:RNA-dependent DNA biosynthetic process; P:premeiotic DNA replication; P:double-strand break repair; P:regulation of transcription, DNA-templated; P:mitotic DNA replication initiation; F:chromatin binding; F:DNA replication origin binding; F:single-stranded DNA binding; F:DNA-binding transcription f…	transcription	P	P
FtsK	TRINITY_DN149220_c0_g1_i1	P:GO:0007049; P:GO:0007059; P:GO:0051301; F:GO:0003677; F:GO:0005524; F:GO:0016787; C:GO:0005886; C:GO:0016021	P:cell cycle; P:chromosome segregation; P:cell division; F:DNA binding; F:ATP binding; F:hydrolase activity; C:plasma membrane; C:integral component of membrane	development		P
Fur	TRINITY_DN289008_c0_g1_i1	P:GO:0006006; P:GO:0045892; P:GO:0045893; P:GO:0051350; P:GO:0055114; P:GO:1900705; P:GO:1901668; P:GO:2000470; F:GO:0000976; F:GO:0001216; F:GO:0001217; F:GO:0004345; F:GO:0008198; F:GO:0008270; F:GO:0050661; C:GO:0005829; C:GO:0032993	P:glucose metabolic process; P:negative regulation of transcription, DNA-templated; P:positive regulation of transcription, DNA-templated; P:negative regulation of lyase activity; P:obsolete oxidation-reduction process; P:negative regulation of siderophore biosynthetic process; P:regulation of superoxide dismutase activity; P:positive regulation of peroxidase activity; F:transcription regulatory …	transcription			P
GAPs	TRINITY_DN90321_c0_g1_i1	P:GO:0042254; P:GO:0043547; P:GO:0090071; F:GO:0005096; C:GO:0005829	P:ribosome biogenesis; P:positive regulation of GTPase activity; P:negative regulation of ribosome biogenesis; F:GTPase activator activity; C:cytosol	other			P
GlnE	TRINITY_DN361624_c0_g1_i1	P:GO:0000820; P:GO:0006542; F:GO:0000287; F:GO:0005524; F:GO:0008144; F:GO:0008882; F:GO:0016874; F:GO:0047388; C:GO:0005829	P:regulation of glutamine family amino acid metabolic process; P:glutamine biosynthetic process; F:magnesium ion binding; F:ATP binding; F:drug binding; F:[glutamate-ammonia-ligase] adenylyltransferase activity; F:ligase activity; F:[glutamine synthetase]-adenylyl-L-tyrosine phosphorylase; C:cytosol	other		P
HitA	TRINITY_DN87526_c0_g5_i1	F:GO:0046872; C:GO:0005615	F:metal ion binding; C:extracellular space	other	P
HybE	TRINITY_DN195338_c0_g1_i1	P:GO:0000162; P:GO:0006626; P:GO:0009408; P:GO:0015671; P:GO:0016192; P:GO:0016485; P:GO:0022900; P:GO:0030433; P:GO:0032781; P:GO:0035719; P:GO:0042026; P:GO:0045047; P:GO:0051131; P:GO:0061025; P:GO:0071470; F:GO:0001671; F:GO:0004048; F:GO:0005344; F:GO:0005484; F:GO:0008199; F:GO:0008233; F:GO:0009055; F:GO:0019825; F:GO:0031072; F:GO:0046872; F:GO:0051082; F:GO:0070678; C:GO:0005833; C:GO:00…	P:tryptophan biosynthetic process; P:protein targeting to mitochondrion; P:response to heat; P:oxygen transport; P:vesicle-mediated transport; P:protein processing; P:electron transport chain; P:ubiquitin-dependent ERAD pathway; P:positive regulation of ATPase activity; P:tRNA import into nucleus; P:protein refolding; P:protein targeting to ER; P:chaperone-mediated protein complex assembly; P:mem…	transport	P
ldcA	TRINITY_DN164172_c0_g1_i1	P:GO:0006383; P:GO:0006508; F:GO:0004180; C:GO:0005666	P:transcription by RNA polymerase III; P:proteolysis; F:carboxypeptidase activity; C:RNA polymerase III complex	protein metabolism	P
ldcA	TRINITY_DN253576_c0_g1_i1	P:GO:0006412; P:GO:0006898; P:GO:0006911; P:GO:0008360; P:GO:0009050; P:GO:0009252; P:GO:0009254; P:GO:0010629; P:GO:0010744; P:GO:0010886; P:GO:0030301; P:GO:0031638; P:GO:0034381; P:GO:0042953; P:GO:0070207; P:GO:0071555; P:GO:0097242; F:GO:0001540; F:GO:0003735; F:GO:0004180; F:GO:0004252; F:GO:0005044; F:GO:0019899; F:GO:0030169; F:GO:0030544; F:GO:0042802; F:GO:0051879; C:GO:0005581; C:GO:00…	P:translation; P:receptor-mediated endocytosis; P:phagocytosis, engulfment; P:regulation of cell shape; P:glycopeptide catabolic process; P:peptidoglycan biosynthetic process; P:peptidoglycan turnover; P:negative regulation of gene expression; P:positive regulation of macrophage derived foam cell differentiation; P:positive regulation of cholesterol storage; P:cholesterol transport; P:zymogen act…	development		P
LTTR	TRINITY_DN105288_c0_g1_i1	P:GO:0045892; F:GO:0003677; F:GO:0003700	P:negative regulation of transcription, DNA-templated; F:DNA binding; F:DNA-binding transcription factor activity	transcription		P	P
Mce	TRINITY_DN192620_c0_g1_i1	P:GO:0007165; P:GO:0007275; P:GO:0007304; P:GO:0007565; P:GO:0051607; P:GO:0120009; F:GO:0005125; F:GO:0005126; F:GO:0005179; F:GO:0005213; F:GO:0042802; C:GO:0005615; C:GO:0005887; C:GO:0016021; C:GO:0030288; C:GO:0042600	P:signal transduction; P:multicellular organism development; P:chorion-containing eggshell formation; P:female pregnancy; P:defense response to virus; P:intermembrane lipid transfer; F:cytokine activity; F:cytokine receptor binding; F:hormone activity; F:structural constituent of egg chorion; F:identical protein binding; C:extracellular space; C:integral component of plasma membrane; C:integral c…	development		P
MdtA_5	TRINITY_DN59050_c0_g1_i2	P:GO:0006406; P:GO:0006606; P:GO:0007088; P:GO:0055085; P:GO:0060188; F:GO:0008139; F:GO:0022857; F:GO:0061608; C:GO:0005634; C:GO:0005737; C:GO:0016020	P:mRNA export from nucleus; P:protein import into nucleus; P:regulation of mitotic nuclear division; P:transmembrane transport; P:regulation of protein desumoylation; F:nuclear localization sequence binding; F:transmembrane transporter activity; F:nuclear import signal receptor activity; C:nucleus; C:cytoplasm; C:membrane	development		P
MinD	TRINITY_DN234318_c0_g1_i1	P:GO:0007059; P:GO:0036214; P:GO:0051301; P:GO:0051782; F:GO:0005524; F:GO:0008144; F:GO:0016887; F:GO:0042802; C:GO:0005829; C:GO:0009898; C:GO:0031226; C:GO:0060187	P:chromosome segregation; P:contractile ring localization; P:cell division; P:negative regulation of cell division; F:ATP binding; F:drug binding; F:ATPase activity; F:identical protein binding; C:cytosol; C:cytoplasmic side of plasma membrane; C:intrinsic component of plasma membrane; C:cell pole	development	P
MobB	TRINITY_DN90390_c0_g7_i1	P:GO:0006069; P:GO:0006117; P:GO:0006777; P:GO:0046164; P:GO:0048149; F:GO:0004022; F:GO:0005525; F:GO:0008774; F:GO:0042803; C:GO:0005829; C:GO:0032991	P:ethanol oxidation; P:acetaldehyde metabolic process; P:Mo-molybdopterin cofactor biosynthetic process; P:alcohol catabolic process; P:behavioral response to ethanol; F:alcohol dehydrogenase (NAD+) activity; F:GTP binding; F:acetaldehyde dehydrogenase (acetylating) activity; F:protein homodimerization activity; C:cytosol; C:protein-containing complex	other		P
MrcA_3	TRINITY_DN153194_c0_g1_i1	P:GO:0006508; P:GO:0008360; P:GO:0009252; P:GO:0046677; P:GO:0051128; F:GO:0008658; F:GO:0008955; F:GO:0009002; F:GO:0016740; F:GO:0042802; C:GO:0005887	P:proteolysis; P:regulation of cell shape; P:peptidoglycan biosynthetic process; P:response to antibiotic; P:regulation of cellular component organization; F:penicillin binding; F:peptidoglycan glycosyltransferase activity; F:serine-type D-Ala-D-Ala carboxypeptidase activity; F:transferase activity; F:identical protein binding; C:integral component of plasma membrane	stress response		P
MutH	TRINITY_DN118048_c0_g1_i1	P:GO:0000018; P:GO:0006144; P:GO:0006298; P:GO:0006304; P:GO:0019628; P:GO:0055114; P:GO:0090305; F:GO:0003677; F:GO:0004846; F:GO:0005515; F:GO:0009036; F:GO:0043765; C:GO:0005777; C:GO:0032300	P:regulation of DNA recombination; P:purine nucleobase metabolic process; P:mismatch repair; P:DNA modification; P:urate catabolic process; P:obsolete oxidation-reduction process; P:nucleic acid phosphodiester bond hydrolysis; F:DNA binding; F:urate oxidase activity; F:protein binding; F:type II site-specific deoxyribonuclease activity; F:T/G mismatch-specific endonuclease activity; C:peroxisome;…	other		P
NAD-dependent epimerase	TRINITY_DN226172_c0_g1_i1	P:GO:0006144; P:GO:0019628; P:GO:0055114; F:GO:0004846; C:GO:0005777	P:purine nucleobase metabolic process; P:urate catabolic process; P:obsolete oxidation-reduction process; F:urate oxidase activity; C:peroxisome	other		P
NirL	TRINITY_DN263636_c0_g1_i1	P:GO:0006357; P:GO:0006783; P:GO:0009952; F:GO:0000978; F:GO:0000981; C:GO:0005634	P:regulation of transcription by RNA polymerase II; P:heme biosynthetic process; P:anterior/posterior pattern specification; F:RNA polymerase II cis-regulatory region sequence-specific DNA binding; F:DNA-binding transcription factor activity, RNA polymerase II-specific; C:nucleus	transcription			P
OmpC	TRINITY_DN199951_c0_g1_i1	P:GO:0006974; P:GO:0015914; P:GO:0034220; P:GO:0046718; P:GO:0046813; F:GO:0001618; F:GO:0005515; F:GO:0015288; F:GO:0046872; C:GO:0045203; C:GO:0046930	P:cellular response to DNA damage stimulus; P:phospholipid transport; P:ion transmembrane transport; P:viral entry into host cell; P:receptor-mediated virion attachment to host cell; F:virus receptor activity; F:protein binding; F:porin activity; F:metal ion binding; C:integral component of cell outer membrane; C:pore complex	transport		P
PbpA	TRINITY_DN332900_c0_g1_i1	P:GO:0006508; P:GO:0008360; P:GO:0009252; P:GO:0046677; P:GO:0051128; F:GO:0008658; F:GO:0008955; F:GO:0009002; F:GO:0016757; F:GO:0042802; C:GO:0005887; C:GO:0016021	P:proteolysis; P:regulation of cell shape; P:peptidoglycan biosynthetic process; P:response to antibiotic; P:regulation of cellular component organization; F:penicillin binding; F:peptidoglycan glycosyltransferase activity; F:serine-type D-Ala-D-Ala carboxypeptidase activity; F:transferase activity, transferring glycosyl groups; F:identical protein binding; C:integral component of plasma membrane…	stress response		P	P
Pglyrp2	TRINITY_DN62870_c0_g2_i1	P:GO:0009253; P:GO:0043093; P:GO:0071555; F:GO:0008745; C:GO:0030288; C:GO:0042597	P:peptidoglycan catabolic process; P:FtsZ-dependent cytokinesis; P:cell wall organization; F:N-acetylmuramoyl-L-alanine amidase activity; C:outer membrane-bounded periplasmic space; C:periplasmic space	other		P
PldA	TRINITY_DN257702_c0_g2_i1	P:GO:0016042; F:GO:0004623; F:GO:0005509; F:GO:0008970; F:GO:0042803; F:GO:0046872; F:GO:0052739; F:GO:0052740; F:GO:0102567; F:GO:0102568; C:GO:0009279; C:GO:0045203	P:lipid catabolic process; F:phospholipase A2 activity; F:calcium ion binding; F:phospholipase A1 activity; F:protein homodimerization activity; F:metal ion binding; F:phosphatidylserine 1-acylhydrolase activity; F:1-acyl-2-lysophosphatidylserine acylhydrolase activity; F:phospholipase A2 activity (consuming 1,2-dipalmitoylphosphatidylcholine); F:phospholipase A2 activity consuming 1,2-dioleoylph…	lipid metabolism	P
PonA	TRINITY_DN332900_c0_g1_i1	P:GO:0006508; P:GO:0008360; P:GO:0009252; P:GO:0046677; P:GO:0051128; F:GO:0008658; F:GO:0008955; F:GO:0009002; F:GO:0016757; F:GO:0042802; C:GO:0005887; C:GO:0016021	P:proteolysis; P:regulation of cell shape; P:peptidoglycan biosynthetic process; P:response to antibiotic; P:regulation of cellular component organization; F:penicillin binding; F:peptidoglycan glycosyltransferase activity; F:serine-type D-Ala-D-Ala carboxypeptidase activity; F:transferase activity, transferring glycosyl groups; F:identical protein binding; C:integral component of plasma membrane…	stress response		P	P
PrpR	TRINITY_DN215039_c0_g1_i1	P:GO:0000160; P:GO:0006355; P:GO:0009314; P:GO:0019629; P:GO:0045892; P:GO:0045893; F:GO:0000156; F:GO:0003700; F:GO:0005524; F:GO:0008134; F:GO:0043565; C:GO:0005737	P:phosphorelay signal transduction system; P:regulation of transcription, DNA-templated; P:response to radiation; P:propionate catabolic process, 2-methylcitrate cycle; P:negative regulation of transcription, DNA-templated; P:positive regulation of transcription, DNA-templated; F:phosphorelay response regulator activity; F:DNA-binding transcription factor activity; F:ATP binding; F:transcription …	stress response		P
PSPTO_RS02005	TRINITY_DN200778_c0_g1_i1	P:GO:0006880; P:GO:0016226; P:GO:0106035; F:GO:0005506; F:GO:0051539; C:GO:0005759	P:intracellular sequestering of iron ion; P:iron-sulfur cluster assembly; P:protein maturation by [4Fe-4S] cluster transfer; F:iron ion binding; F:4 iron, 4 sulfur cluster binding; C:mitochondrial matrix	protein metabolism		P
RecB	TRINITY_DN171841_c0_g3_i1	P:GO:0000724; P:GO:0009314; P:GO:0032508; P:GO:0044355; P:GO:0090305; F:GO:0000287; F:GO:0003677; F:GO:0003678; F:GO:0004520; F:GO:0005524; F:GO:0008144; F:GO:0008854; F:GO:0015616; C:GO:0009338	P:double-strand break repair via homologous recombination; P:response to radiation; P:DNA duplex unwinding; P:clearance of foreign intracellular DNA; P:nucleic acid phosphodiester bond hydrolysis; F:magnesium ion binding; F:DNA binding; F:DNA helicase activity; F:endodeoxyribonuclease activity; F:ATP binding; F:drug binding; F:exodeoxyribonuclease V activity; F:DNA translocase activity; C:exodeox…	stress response		P
RecC	TRINITY_DN127929_c0_g1_i1	P:GO:0000724; P:GO:0009314; P:GO:0032508; P:GO:0044355; P:GO:0090305; F:GO:0003677; F:GO:0003678; F:GO:0004519; F:GO:0005524; F:GO:0008854; C:GO:0009338	P:double-strand break repair via homologous recombination; P:response to radiation; P:DNA duplex unwinding; P:clearance of foreign intracellular DNA; P:nucleic acid phosphodiester bond hydrolysis; F:DNA binding; F:DNA helicase activity; F:endonuclease activity; F:ATP binding; F:exodeoxyribonuclease V activity; C:exodeoxyribonuclease V complex	stress response		P
RpoE	TRINITY_DN154369_c0_g2_i1	P:GO:0006272; P:GO:0006273; P:GO:0006279; P:GO:0006281; P:GO:0006970; P:GO:0007218; P:GO:0007534; P:GO:0009266; P:GO:0045944; P:GO:1902981; P:GO:2000142; F:GO:0003677; F:GO:0003682; F:GO:0003700; F:GO:0003887; F:GO:0003899; F:GO:0004966; F:GO:0005184; F:GO:0016987; F:GO:0017076; F:GO:0019103; F:GO:0031764; F:GO:0031765; F:GO:0031766; F:GO:0051539; C:GO:0000785; C:GO:0005615; C:GO:0005658; C:GO:00…	P:leading strand elongation; P:lagging strand elongation; P:premeiotic DNA replication; P:DNA repair; P:response to osmotic stress; P:neuropeptide signaling pathway; P:gene conversion at mating-type locus; P:response to temperature stimulus; P:positive regulation of transcription by RNA polymerase II; P:synthesis of RNA primer involved in mitotic DNA replication; P:regulation of DNA-templated tra…	stress response		P
RR	TRINITY_DN146802_c0_g1_i1	P:GO:0006890; P:GO:0032258; P:GO:0032456; P:GO:0034497; P:GO:0034498; P:GO:0035493; P:GO:0035494; P:GO:0043549; P:GO:0048211; P:GO:0061709; P:GO:0090114; P:GO:1900101; P:GO:1990261; F:GO:0000149; F:GO:0000166; F:GO:0003924; C:GO:0000139; C:GO:0000407; C:GO:0005789; C:GO:0005795; C:GO:0005801; C:GO:0031410	P:retrograde vesicle-mediated transport, Golgi to endoplasmic reticulum; P:cytoplasm to vacuole transport by the Cvt pathway; P:endocytic recycling; P:protein localization to phagophore assembly site; P:early endosome to Golgi transport; P:SNARE complex assembly; P:SNARE complex disassembly; P:regulation of kinase activity; P:Golgi vesicle docking; P:reticulophagy; P:COPII-coated vesicle budding;…	transport	P	P
ScpB	TRINITY_DN115543_c0_g1_i1	P:GO:0051301; P:GO:0051304; F:GO:0042802; C:GO:0005737	P:cell division; P:chromosome separation; F:identical protein binding; C:cytoplasm	development		P
SPOR domain-containing protein coding gene	TRINITY_DN318336_c0_g1_i1	P:GO:0051301; F:GO:0042834; C:GO:0016021	P:cell division; F:peptidoglycan binding; C:integral component of membrane	development		P
Sua5/YciO/YrdC/YwlC family protein	TRINITY_DN180134_c0_g1_i1	F:GO:0003725; C:GO:0005829	F:double-stranded RNA binding; C:cytosol	other		P
TatB	TRINITY_DN328930_c0_g1_i1	P:GO:0005975; P:GO:0009052; P:GO:0043953; P:GO:0065002; F:GO:0004801; F:GO:0009977; F:GO:0015450; F:GO:0042626; F:GO:0042802; C:GO:0005634; C:GO:0005737; C:GO:0005887; C:GO:0033281	P:carbohydrate metabolic process; P:pentose-phosphate shunt, non-oxidative branch; P:protein transport by the Tat complex; P:intracellular protein transmembrane transport; F:sedoheptulose-7-phosphate:D-glyceraldehyde-3-phosphate glyceronetransferase activity; F:proton motive force dependent protein transmembrane transporter activity; F:P-P-bond-hydrolysis-driven protein transmembrane transporter …	carbohydrate metabolism			P
transcriptional regulator	TRINITY_DN83391_c0_g1_i1	P:GO:0006357; F:GO:0000981; F:GO:0003677; C:GO:0005634	P:regulation of transcription by RNA polymerase II; F:DNA-binding transcription factor activity, RNA polymerase II-specific; F:DNA binding; C:nucleus	transcription			P
UxaC	TRINITY_DN181544_c0_g1_i1	P:GO:0002009; P:GO:0002088; P:GO:0006231; P:GO:0006730; P:GO:0007601; P:GO:0015671; P:GO:0019698; P:GO:0032259; P:GO:0036092; P:GO:0042840; P:GO:0042908; P:GO:0046654; P:GO:0046854; P:GO:0048015; P:GO:0055085; P:GO:0055114; F:GO:0004146; F:GO:0004799; F:GO:0005212; F:GO:0005344; F:GO:0005524; F:GO:0008559; F:GO:0008880; F:GO:0016303; F:GO:0016887; F:GO:0019825; F:GO:0020037; F:GO:0046872; C:GO:00…	P:morphogenesis of an epithelium; P:lens development in camera-type eye; P:dTMP biosynthetic process; P:one-carbon metabolic process; P:visual perception; P:oxygen transport; P:D-galacturonate catabolic process; P:methylation; P:phosphatidylinositol-3-phosphate biosynthetic process; P:D-glucuronate catabolic process; P:xenobiotic transport; P:tetrahydrofolate biosynthetic process; P:phosphatidyli…	development	P
YfaA	TRINITY_DN206954_c0_g1_i1	P:GO:0006313; P:GO:0015074; F:GO:0003677; C:GO:0005634; C:GO:0005829; C:GO:0016021	P:transposition, DNA-mediated; P:DNA integration; F:DNA binding; C:nucleus; C:cytosol; C:integral component of membrane	other		P
YihV	TRINITY_DN83022_c0_g1_i1	P:GO:0000122; P:GO:0001700; P:GO:0006545; P:GO:0006730; P:GO:0007355; P:GO:0007419; P:GO:0007628; P:GO:0016310; P:GO:0035284; P:GO:0035288; P:GO:0042052; P:GO:0042463; P:GO:0045315; P:GO:0045872; P:GO:0045944; P:GO:0046452; P:GO:0046552; P:GO:0046654; P:GO:0046835; P:GO:0048816; P:GO:0061720; P:GO:1902777; F:GO:0000981; F:GO:0003677; F:GO:0003729; F:GO:0004146; F:GO:0005524; F:GO:0016301; F:GO:00…	P:negative regulation of transcription by RNA polymerase II; P:embryonic development via the syncytial blastoderm; P:glycine biosynthetic process; P:one-carbon metabolic process; P:anterior region determination; P:ventral cord development; P:adult walking behavior; P:phosphorylation; P:brain segmentation; P:anterior head segmentation; P:rhabdomere development; P:ocellus photoreceptor cell develop…	development	P
