# Supplementary material for: Meta-organism gene expression reveals that the impact of nitrate enrichment on coral larvae is mediated by their associated Symbiodiniaceae and prokaryotic assemblages
Source: Microbiome. 2023 Apr 26;11:89. doi: 10.1186/s40168-023-01495-0 (PMC10131396; doi:10.1186/s40168-023-01495-0)
Supplement: Supplementary file 2 — Additional file 1: Table S1. Statistics of transcriptome de novo assembly. Table S2. Pair reads per sample mapping against different reference transcriptome. Table S3. Symbiodiniaceae community structure in different treatments. Table S4. Pathways related to coral differentially expressed transcripts in different treatments. Table S5. Pathways related to Symbiodiniaceae differentially expressed transcripts in different treatments. Table S6. Pathways related to prokaryotic differentially expressed transcripts in different treatments. Table S7. Functions of corals enriched transcript sets in different treatments. Table S8. Functions of Symbiodiniaceae enriched transcript sets in different treatments. Table S9. Functions of prokaryotic microbes enriched transcript sets in different treatments. Table S10. Detailed information of significantly correlated coral transcripts with Symbiodiniaceae physiology detected in GLMMLasso model. Table S11. Detailed information of significantly correlated prokaryotic transcripts with Symbiodiniaceae physiology detected in GLMMLasso model. Table S12. Parameters for analytical model example. Table S13. Nitrate concentration of each treatment during the 5-days experiment. Figure S1. MA plots of different comparisons (control-5, control-10, control-20, control-40) in coral (A, B, C, D), Symbiodiniaceae (E, F, G, H) and prokaryotic microbes (I, J, K, L). Figure S2. Prokaryotic community structures at phylum (A) and genus level (B) by Kraken2. Only genera with top 20 highest relative abundance were presented in the legend. Figure S3. Functions of shared transcripts in different comparisons. Representing coral (A), Symbiodiniaceae (B) and prokaryotic (C) shared transcripts, respectively. Figure S4. Functions of core transcripts in correlation networks. Representing coral (A) and Symbiodiniaceae (B) core transcripts in coral-algal network; Symbiodiniaceae (C) and prokaryotic microbial (D) core transcripts in algal-microbial network; coral (E) [file 40168_2023_1495_MOESM1_ESM.zip › Supplementary/TableS2.xlsx]

## Sheet: Sheet1
	Primary reference transcriptome
Samples	Coral	Symbiodiniaceae	Prokaryotes	Holobiont
NO3-0-1	22223212	32803897	1659533	36830629
NO3-0-2	23432532	31347373	1975923	36390153
NO3-0-3	22164997	30114194	1828418	34737988
NO3-0-4	31329914	31854786	3406178	41378363
NO3-5-1	29374781	32243583	2967234	40487065
NO3-5-2	27064781	33569321	2561383	40306423
NO3-5-3	29388785	35501064	2821850	42969988
NO3-5-4	29104485	37328799	2587326	44101220
NO3-10-1	31823648	28631136	3658557	39279471
NO3-10-2	24326063	30578561	2211370	36473577
NO3-10-3	32340815	28224937	3889739	39508071
NO3-20-1	24677468	35169382	2022183	40041439
NO3-20-2	28326170	36823670	2485107	43296125
NO3-20-3	26668544	34841847	2393545	40900546
NO3-20-4	23789446	27735138	2299332	34019270
NO3-40-1	25321943	31929688	2358080	38063355
NO3-40-2	28577237	38317103	2417807	44600240
NO3-40-3	27270568	32801082	2599438	39838942
Average	2.7067e+07	3.27675e+07	2.5635e+06	3.96235e+07
