# Supplementary material for: Meta-organism gene expression reveals that the impact of nitrate enrichment on coral larvae is mediated by their associated Symbiodiniaceae and prokaryotic assemblages
Source: Microbiome. 2023 Apr 26;11:89. doi: 10.1186/s40168-023-01495-0 (PMC10131396; doi:10.1186/s40168-023-01495-0)
Supplement: Supplementary file 2 — Additional file 1: Table S1. Statistics of transcriptome de novo assembly. Table S2. Pair reads per sample mapping against different reference transcriptome. Table S3. Symbiodiniaceae community structure in different treatments. Table S4. Pathways related to coral differentially expressed transcripts in different treatments. Table S5. Pathways related to Symbiodiniaceae differentially expressed transcripts in different treatments. Table S6. Pathways related to prokaryotic differentially expressed transcripts in different treatments. Table S7. Functions of corals enriched transcript sets in different treatments. Table S8. Functions of Symbiodiniaceae enriched transcript sets in different treatments. Table S9. Functions of prokaryotic microbes enriched transcript sets in different treatments. Table S10. Detailed information of significantly correlated coral transcripts with Symbiodiniaceae physiology detected in GLMMLasso model. Table S11. Detailed information of significantly correlated prokaryotic transcripts with Symbiodiniaceae physiology detected in GLMMLasso model. Table S12. Parameters for analytical model example. Table S13. Nitrate concentration of each treatment during the 5-days experiment. Figure S1. MA plots of different comparisons (control-5, control-10, control-20, control-40) in coral (A, B, C, D), Symbiodiniaceae (E, F, G, H) and prokaryotic microbes (I, J, K, L). Figure S2. Prokaryotic community structures at phylum (A) and genus level (B) by Kraken2. Only genera with top 20 highest relative abundance were presented in the legend. Figure S3. Functions of shared transcripts in different comparisons. Representing coral (A), Symbiodiniaceae (B) and prokaryotic (C) shared transcripts, respectively. Figure S4. Functions of core transcripts in correlation networks. Representing coral (A) and Symbiodiniaceae (B) core transcripts in coral-algal network; Symbiodiniaceae (C) and prokaryotic microbial (D) core transcripts in algal-microbial network; coral (E) [file 40168_2023_1495_MOESM1_ESM.zip › Supplementary/TableS4.xlsx]

## Sheet: Sheet1
Database	Pathway	Transcripts in Pathway
Reactome	Downregulation of SMAD2/3:SMAD4 transcriptional activity	12
KEGG	Longevity regulating pathway - worm	5
Reactome	Regulation of HSF1-mediated heat shock response	5
Reactome	SMAD2/SMAD3:SMAD4 heterotrimer regulates transcription	5
Reactome	Tandem pore domain halothane-inhibited K+ channel (THIK)	4
Reactome	TWIK related potassium channel (TREK)	4
Reactome	ATP sensitive Potassium channels	4
Reactome	Voltage gated Potassium channels	4
Reactome	HCN channels	4
Reactome	TWIK-related spinal cord K+ channel (TRESK)	4
Reactome	TWIK-releated acid-sensitive K+ channel (TASK)	4
Reactome	TWIK-related alkaline pH activated K+ channel (TALK)	4
Reactome	Regulation of activated PAK-2p34 by proteasome mediated degradation	4
KEGG	Fatty acid degradation	3
KEGG	Lysine degradation	3
KEGG	Tryptophan metabolism	3
KEGG	Butanoate metabolism	3
KEGG	Neuroactive ligand-receptor interaction	3
KEGG	Valine, leucine and isoleucine degradation	3
KEGG	Inositol phosphate metabolism	3
KEGG	Amino sugar and nucleotide sugar metabolism	3
KEGG	Glycerophospholipid metabolism	3
Reactome	E3 ubiquitin ligases ubiquitinate target proteins	3
Reactome	Nonhomologous End-Joining (NHEJ)	3
KEGG	Cutin, suberine and wax biosynthesis	2
KEGG	Purine metabolism	2
KEGG	Other glycan degradation	2
KEGG	Various types of N-glycan biosynthesis	2
KEGG	cAMP signaling pathway	2
KEGG	Nitrogen metabolism	2
KEGG	cGMP-PKG signaling pathway	2
KEGG	Lysosome	2
KEGG	Fatty acid elongation	2
KEGG	Steroid hormone biosynthesis	2
KEGG	Thermogenesis	2
KEGG	Terpenoid backbone biosynthesis	2
KEGG	Fructose and mannose metabolism	2
KEGG	Regulation of lipolysis in adipocytes	2
KEGG	Renin secretion	2
KEGG	Aminoacyl-tRNA biosynthesis	2
KEGG	Glutamatergic synapse	2
KEGG	beta-Alanine metabolism	2
KEGG	Caprolactam degradation	2
KEGG	Geraniol degradation	2
KEGG	Benzoate degradation	2
KEGG	Glycerolipid metabolism	2
KEGG	Propanoate metabolism	2
KEGG	Ether lipid metabolism	2
KEGG	Carbon fixation pathways in prokaryotes	2
Reactome	Erythrocytes take up oxygen and release carbon dioxide	2
Reactome	Bicarbonate transporters	2
Reactome	Reversible hydration of carbon dioxide	2
Reactome	Erythrocytes take up carbon dioxide and release oxygen	2
Reactome	Glucose transport	2
Reactome	The fatty acid cycling model	2
Reactome	NRIF signals cell death from the nucleus	2
Reactome	Regulated proteolysis of p75NTR	2
Reactome	TRP channels	2
Reactome	Fanconi Anemia Pathway	2
Reactome	Response of EIF2AK4 (GCN2) to amino acid deficiency	2
Reactome	Negative regulation of NOTCH4 signaling	2
Reactome	Minus-strand DNA synthesis	2
Reactome	Pyridoxal 5'-phosphate salvage pathway	1
KEGG	Arachidonic acid metabolism	1
KEGG	alpha-Linolenic acid metabolism	1
KEGG	RNA degradation	1
KEGG	Vitamin B6 metabolism	1
KEGG	Glyoxylate and dicarboxylate metabolism	1
KEGG	N-Glycan biosynthesis	1
KEGG	Cytosolic DNA-sensing pathway	1
KEGG	Retinol metabolism	1
KEGG	Base excision repair	1
KEGG	Other types of O-glycan biosynthesis	1
KEGG	FoxO signaling pathway	1
KEGG	Nucleocytoplasmic transport	1
KEGG	Calcium signaling pathway	1
KEGG	Lysine biosynthesis	1
KEGG	Drug metabolism - other enzymes	1
KEGG	Starch and sucrose metabolism	1
KEGG	Steroid degradation	1
KEGG	Toluene degradation	1
KEGG	Signaling pathways regulating pluripotency of stem cells	1
KEGG	Basal transcription factors	1
KEGG	Aminobenzoate degradation	1
KEGG	Limonene and pinene degradation	1
KEGG	RNA polymerase	1
KEGG	PI3K-Akt signaling pathway	1
KEGG	Sphingolipid signaling pathway	1
KEGG	Vascular smooth muscle contraction	1
KEGG	Parathyroid hormone synthesis, secretion and action	1
KEGG	Aldosterone synthesis and secretion	1
KEGG	Selenocompound metabolism	1
KEGG	Oxytocin signaling pathway	1
KEGG	Glycosaminoglycan degradation	1
KEGG	Adherens junction	1
KEGG	Biosynthesis of nucleotide sugars	1
KEGG	Glutathione metabolism	1
KEGG	Phenylalanine metabolism	1
KEGG	Bisphenol degradation	1
KEGG	Nicotinate and nicotinamide metabolism	1
KEGG	IL-17 signaling pathway	1
KEGG	Glycosylphosphatidylinositol (GPI)-anchor biosynthesis	1
KEGG	Ribosome biogenesis in eukaryotes	1
KEGG	Protein digestion and absorption	1
KEGG	Regulation of actin cytoskeleton	1
KEGG	Fat digestion and absorption	1
KEGG	Rap1 signaling pathway	1
KEGG	Pancreatic secretion	1
KEGG	Sphingolipid metabolism	1
KEGG	Apoptosis - fly	1
KEGG	MAPK signaling pathway - fly	1
KEGG	Ras signaling pathway	1
KEGG	Glycosphingolipid biosynthesis - globo and isoglobo series	1
KEGG	Glycosphingolipid biosynthesis - ganglio series	1
KEGG	Apoptosis	1
KEGG	MAPK signaling pathway	1
Reactome	snRNP Assembly	1
Reactome	Interleukin-1 signaling	1
Reactome	Antigen processing: Ubiquitination & Proteasome degradation	1
Reactome	NOD1/2 Signaling Pathway	1
Reactome	AURKA Activation by TPX2	1
Reactome	Mineralocorticoid biosynthesis	1
Reactome	Synthesis of glycosylphosphatidylinositol (GPI)	1
Reactome	Beta oxidation of palmitoyl-CoA to myristoyl-CoA	1
Reactome	Cholesterol biosynthesis	1
Reactome	Beta-oxidation of pristanoyl-CoA	1
Reactome	OAS antiviral response	1
Reactome	Synthesis of bile acids and bile salts via 7alpha-hydroxycholesterol	1
Reactome	Beta oxidation of myristoyl-CoA to lauroyl-CoA	1
Reactome	Beta oxidation of butanoyl-CoA to acetyl-CoA	1
Reactome	Beta oxidation of hexanoyl-CoA to butanoyl-CoA	1
Reactome	Beta oxidation of decanoyl-CoA to octanoyl-CoA-CoA	1
Reactome	Beta oxidation of octanoyl-CoA to hexanoyl-CoA	1
Reactome	PERK regulates gene expression	1
Reactome	Synthesis of PC	1
Reactome	Classical antibody-mediated complement activation	1
Reactome	Beta oxidation of lauroyl-CoA to decanoyl-CoA-CoA	1
Reactome	Glucocorticoid biosynthesis	1
Reactome	HS-GAG biosynthesis	1
Reactome	Acyl chain remodeling of DAG and TAG	1
Reactome	Endogenous sterols	1
Reactome	Synthesis of very long-chain fatty acyl-CoAs	1
Reactome	Deadenylation of mRNA	1
Reactome	Synthesis of Prostaglandins (PG) and Thromboxanes (TX)	1
Reactome	Apoptosis induced DNA fragmentation	1
Reactome	InlA-mediated entry of Listeria monocytogenes into host cells	1
Reactome	Synthesis of PE	1
Reactome	InlB-mediated entry of Listeria monocytogenes into host cell	1
Reactome	Resolution of Abasic Sites (AP sites)	1
