# Supplementary material for: Meta-organism gene expression reveals that the impact of nitrate enrichment on coral larvae is mediated by their associated Symbiodiniaceae and prokaryotic assemblages
Source: Microbiome. 2023 Apr 26;11:89. doi: 10.1186/s40168-023-01495-0 (PMC10131396; doi:10.1186/s40168-023-01495-0)
Supplement: Supplementary file 2 — Additional file 1: Table S1. Statistics of transcriptome de novo assembly. Table S2. Pair reads per sample mapping against different reference transcriptome. Table S3. Symbiodiniaceae community structure in different treatments. Table S4. Pathways related to coral differentially expressed transcripts in different treatments. Table S5. Pathways related to Symbiodiniaceae differentially expressed transcripts in different treatments. Table S6. Pathways related to prokaryotic differentially expressed transcripts in different treatments. Table S7. Functions of corals enriched transcript sets in different treatments. Table S8. Functions of Symbiodiniaceae enriched transcript sets in different treatments. Table S9. Functions of prokaryotic microbes enriched transcript sets in different treatments. Table S10. Detailed information of significantly correlated coral transcripts with Symbiodiniaceae physiology detected in GLMMLasso model. Table S11. Detailed information of significantly correlated prokaryotic transcripts with Symbiodiniaceae physiology detected in GLMMLasso model. Table S12. Parameters for analytical model example. Table S13. Nitrate concentration of each treatment during the 5-days experiment. Figure S1. MA plots of different comparisons (control-5, control-10, control-20, control-40) in coral (A, B, C, D), Symbiodiniaceae (E, F, G, H) and prokaryotic microbes (I, J, K, L). Figure S2. Prokaryotic community structures at phylum (A) and genus level (B) by Kraken2. Only genera with top 20 highest relative abundance were presented in the legend. Figure S3. Functions of shared transcripts in different comparisons. Representing coral (A), Symbiodiniaceae (B) and prokaryotic (C) shared transcripts, respectively. Figure S4. Functions of core transcripts in correlation networks. Representing coral (A) and Symbiodiniaceae (B) core transcripts in coral-algal network; Symbiodiniaceae (C) and prokaryotic microbial (D) core transcripts in algal-microbial network; coral (E) [file 40168_2023_1495_MOESM1_ESM.zip › Supplementary/TableS5.xlsx]

## Sheet: Sheet1
Database	Pathway	Transcripts in Pathway
Reactome	Neutrophil degranulation	3
Reactome	Brassinosteroid signaling	2
Reactome	Strigolactone signaling	2
KEGG	Glycine, serine and threonine metabolism	2
KEGG	Methane metabolism	2
KEGG	Starch and sucrose metabolism	2
Reactome	Glycosaminoglycan metabolism	2
Reactome	Regulation of Complement cascade	2
Reactome	MAPK6/MAPK4 signaling	2
Reactome	COPI-mediated anterograde transport	2
Reactome	Transport and synthesis of PAPS	2
Reactome	Class B/2 (Secretin family receptors)	2
Reactome	Anther and pollen development	1
Reactome	Abscisic acid (ABA) mediated signaling	1
Reactome	Response to salinity	1
Reactome	Spermine biosynthesis	1
Reactome	Development of root hair	1
Reactome	Glutamine biosynthesis I	1
Reactome	Nitrate assimilation	1
Reactome	Regulation of leaf development	1
Reactome	Ammonia assimilation cycle	1
Reactome	Cysteine degradation	1
Reactome	Intracellular auxin transport	1
Reactome	G1 phase	1
Reactome	HSFA7/ HSFA6B-regulatory network-induced by drought and ABA.	1
Reactome	Citrulline biosynthesis	1
Reactome	Spermidine biosynthesis	1
Reactome	Suberin biosynthesis	1
KEGG	Oxidative phosphorylation	1
KEGG	Fatty acid degradation	1
KEGG	Purine metabolism	1
KEGG	Inositol phosphate metabolism	1
KEGG	Glycerophospholipid metabolism	1
KEGG	Ether lipid metabolism	1
KEGG	Thiamine metabolism	1
KEGG	Biofilm formation - Escherichia coli	1
KEGG	Caprolactam degradation	1
KEGG	Quorum sensing	1
KEGG	Two-component system	1
KEGG	Bacterial chemotaxis	1
KEGG	Neuroactive ligand-receptor interaction	1
Reactome	Ca-dependent events	1
Reactome	Smooth Muscle Contraction	1
Reactome	COPI-dependent Golgi-to-ER retrograde traffic	1
Reactome	Vasopressin regulates renal water homeostasis via Aquaporins	1
Reactome	Transport of nucleotide sugars	1
Reactome	Degradation of the extracellular matrix	1
Reactome	DARPP-32 events	1
Reactome	PKA activation in glucagon signalling	1
Reactome	Regulation of Insulin-like Growth Factor (IGF) transport and uptake by Insulin-like Growth Factor Binding Proteins (IGFBPs)	1
Reactome	Transferrin endocytosis and recycling	1
Reactome	RAF activation	1
Reactome	Interconversion of nucleotide di- and triphosphates	1
Reactome	Synthesis of bile acids and bile salts via 24-hydroxycholesterol	1
Reactome	Respiratory electron transport	1
Reactome	MAPK6/MAPK4 signaling	1
Reactome	Oncogene Induced Senescence	1
Reactome	Oxidative Stress Induced Senescence	1
Reactome	Senescence-Associated Secretory Phenotype (SASP)	1
Reactome	Endogenous sterols	1
Reactome	Formation of Incision Complex in GG-NER	1
Reactome	DNA Damage Recognition in GG-NER	1
Reactome	TP53 Regulates Metabolic Genes	1
Reactome	Voltage gated Potassium channels	1
Reactome	Multifunctional anion exchangers	1
Reactome	Phase I - Functionalization of compounds	1
Reactome	Neddylation	1
Reactome	Cytoprotection by HMOX1	1
Reactome	PKA activation	1
Reactome	Nitric oxide stimulates guanylate cyclase	1
Reactome	Aggrephagy	1
Reactome	Phase 3 - rapid repolarisation	1
Reactome	Hedgehog 'off' state	1
Reactome	Transport of nucleosides and free purine and pyrimidine bases across the plasma membrane	1
Reactome	Cyclin D associated events in G1	1
Reactome	HDACs deacetylate histones	1
Reactome	O-glycosylation of TSR domain-containing proteins	1
Reactome	Factors involved in megakaryocyte development and platelet production	1
Reactome	Cell surface interactions at the vascular wall	1
Reactome	Platelet degranulation	1
Reactome	Tristetraprolin (TTP, ZFP36) binds and destabilizes mRNA	1
Reactome	Regulation of HSF1-mediated heat shock response	1
Reactome	mRNA Splicing - Major Pathway	1
Reactome	HATs acetylate histones	1
Reactome	Kinesins	1
Reactome	CREB1 phosphorylation through the activation of Adenylate Cyclase	1
Reactome	MHC class II antigen presentation	1
Reactome	Immunoregulatory interactions between a Lymphoid and a non-Lymphoid cell	1
Reactome	HCN channels	1
Reactome	Negative regulation of MAPK pathway	1
Reactome	MAP2K and MAPK activation	1
