# Supplementary material for: Meta-organism gene expression reveals that the impact of nitrate enrichment on coral larvae is mediated by their associated Symbiodiniaceae and prokaryotic assemblages
Source: Microbiome. 2023 Apr 26;11:89. doi: 10.1186/s40168-023-01495-0 (PMC10131396; doi:10.1186/s40168-023-01495-0)
Supplement: Supplementary file 2 — Additional file 1: Table S1. Statistics of transcriptome de novo assembly. Table S2. Pair reads per sample mapping against different reference transcriptome. Table S3. Symbiodiniaceae community structure in different treatments. Table S4. Pathways related to coral differentially expressed transcripts in different treatments. Table S5. Pathways related to Symbiodiniaceae differentially expressed transcripts in different treatments. Table S6. Pathways related to prokaryotic differentially expressed transcripts in different treatments. Table S7. Functions of corals enriched transcript sets in different treatments. Table S8. Functions of Symbiodiniaceae enriched transcript sets in different treatments. Table S9. Functions of prokaryotic microbes enriched transcript sets in different treatments. Table S10. Detailed information of significantly correlated coral transcripts with Symbiodiniaceae physiology detected in GLMMLasso model. Table S11. Detailed information of significantly correlated prokaryotic transcripts with Symbiodiniaceae physiology detected in GLMMLasso model. Table S12. Parameters for analytical model example. Table S13. Nitrate concentration of each treatment during the 5-days experiment. Figure S1. MA plots of different comparisons (control-5, control-10, control-20, control-40) in coral (A, B, C, D), Symbiodiniaceae (E, F, G, H) and prokaryotic microbes (I, J, K, L). Figure S2. Prokaryotic community structures at phylum (A) and genus level (B) by Kraken2. Only genera with top 20 highest relative abundance were presented in the legend. Figure S3. Functions of shared transcripts in different comparisons. Representing coral (A), Symbiodiniaceae (B) and prokaryotic (C) shared transcripts, respectively. Figure S4. Functions of core transcripts in correlation networks. Representing coral (A) and Symbiodiniaceae (B) core transcripts in coral-algal network; Symbiodiniaceae (C) and prokaryotic microbial (D) core transcripts in algal-microbial network; coral (E) [file 40168_2023_1495_MOESM1_ESM.zip › Supplementary/TableS7.xlsx]

## Sheet: Sheet1
GO ID	GO name	Functional category	c0-5	c0-10	c0-20	c0-40
GO:0000768	syncytium formation by plasma membrane fusion	development			P
GO:0002335	mature B cell differentiation	development			P
GO:0003208	cardiac ventricle morphogenesis	development		P
GO:0007298	border follicle cell migration	development	P		P
GO:0007391	dorsal closure	development			P
GO:0007455	eye-antennal disc morphogenesis	development		P
GO:0007525	somatic muscle development	development			P
GO:0010667	negative regulation of cardiac muscle cell apoptotic process	development		P
GO:0014019	neuroblast development	development		P
GO:0031112	positive regulation of microtubule polymerization or depolymerization	development			P
GO:0033151	V(D)J recombination	development			P
GO:0033628	regulation of cell adhesion mediated by integrin	development			P
GO:0035287	head segmentation	development	P
GO:0042694	muscle cell fate specification	development	P
GO:0043324	pigment metabolic process involved in developmental pigmentation	development			P
GO:0044333	Wnt signaling pathway involved in digestive tract morphogenesis	development			P
GO:0045603	positive regulation of endothelial cell differentiation	development		P
GO:0045747	positive regulation of Notch signaling pathway	development			P
GO:0048069	eye pigmentation	development			P
GO:0048136	male germ-line cyst formation	development			P
GO:0048139	female germ-line cyst encapsulation	development			P
GO:0048645	animal organ formation	development		P
GO:0048663	neuron fate commitment	development		P
GO:0048704	embryonic skeletal system morphogenesis	development		P
GO:0048733	sebaceous gland development	development		P
GO:0048806	genitalia development	development		P
GO:0060232	delamination	development			P
GO:0060446	branching involved in open tracheal system development	development			P
GO:0060582	cell fate determination involved in pattern specification	development		P
GO:0090090	negative regulation of canonical Wnt signaling pathway	development		P
GO:0098722	asymmetric stem cell division	development			P
GO:0110149	regulation of biomineralization	development			P
GO:2000780	negative regulation of double-strand break repair	development		P
GO:0030032	lamellipodium assembly	other			P
GO:0030042	actin filament depolymerization	other			P
GO:0032231	regulation of actin filament bundle assembly	other			P
GO:0043050	pharyngeal pumping	other				P
GO:0051923	sulfation	other			P
GO:0090261	positive regulation of inclusion body assembly	other		P
GO:1902512	positive regulation of apoptotic DNA fragmentation	other		P
GO:0000027	ribosomal large subunit assembly	protein metabolism		P
GO:0000028	ribosomal small subunit assembly	protein metabolism		P	P	P
GO:0000447	endonucleolytic cleavage in ITS1 to separate SSU-rRNA from 5.8S rRNA and LSU-rRNA from tricistronic rRNA transcript (SSU-rRNA, 5.8S rRNA, LSU-rRNA)	protein metabolism		P
GO:0000472	endonucleolytic cleavage to generate mature 5'-end of SSU-rRNA from (SSU-rRNA, 5.8S rRNA, LSU-rRNA)	protein metabolism		P
GO:0000480	endonucleolytic cleavage in 5'-ETS of tricistronic rRNA transcript (SSU-rRNA, 5.8S rRNA, LSU-rRNA)	protein metabolism		P
GO:0001731	formation of translation preinitiation complex	protein metabolism		P
GO:0006614	SRP-dependent cotranslational protein targeting to membrane	protein metabolism	P	P	P	P
GO:0030201	heparan sulfate proteoglycan metabolic process	protein metabolism		P
GO:0032273	positive regulation of protein polymerization	protein metabolism			P
GO:0033619	membrane protein proteolysis	protein metabolism			P
GO:0042273	ribosomal large subunit biogenesis	protein metabolism				P
GO:0042308	negative regulation of protein import into nucleus	protein metabolism		P
GO:0042426	choline catabolic process	protein metabolism			P
GO:0042532	negative regulation of tyrosine phosphorylation of STAT protein	protein metabolism			P
GO:0050666	regulation of homocysteine metabolic process	protein metabolism			P
GO:0070212	protein poly-ADP-ribosylation	protein metabolism			P
GO:0097198	histone H3-K36 trimethylation	protein metabolism			P
GO:1901881	positive regulation of protein depolymerization	protein metabolism			P
GO:1904589	regulation of protein import	protein metabolism		P
GO:1990245	histone H2A-T120 phosphorylation	protein metabolism			P	P
GO:0002230	positive regulation of defense response to virus by host	stress response			P
GO:0038093	Fc receptor signaling pathway	stress response			P
GO:0046638	positive regulation of alpha-beta T cell differentiation	stress response	P
GO:0050851	antigen receptor-mediated signaling pathway	stress response			P
GO:0071526	semaphorin-plexin signaling pathway	stress response		P
GO:0097068	response to thyroxine	stress response	P
GO:1902216	positive regulation of interleukin-4-mediated signaling pathway	stress response			P
GO:1903935	response to sodium arsenite	stress response			P
GO:1904401	cellular response to Thyroid stimulating hormone	stress response		P	P
GO:0042908	xenobiotic transport	transport	P		P	P
GO:0070779	D-aspartate import across plasma membrane	transport			P
