# Supplementary material for: Meta-organism gene expression reveals that the impact of nitrate enrichment on coral larvae is mediated by their associated Symbiodiniaceae and prokaryotic assemblages
Source: Microbiome. 2023 Apr 26;11:89. doi: 10.1186/s40168-023-01495-0 (PMC10131396; doi:10.1186/s40168-023-01495-0)
Supplement: Supplementary file 2 — Additional file 1: Table S1. Statistics of transcriptome de novo assembly. Table S2. Pair reads per sample mapping against different reference transcriptome. Table S3. Symbiodiniaceae community structure in different treatments. Table S4. Pathways related to coral differentially expressed transcripts in different treatments. Table S5. Pathways related to Symbiodiniaceae differentially expressed transcripts in different treatments. Table S6. Pathways related to prokaryotic differentially expressed transcripts in different treatments. Table S7. Functions of corals enriched transcript sets in different treatments. Table S8. Functions of Symbiodiniaceae enriched transcript sets in different treatments. Table S9. Functions of prokaryotic microbes enriched transcript sets in different treatments. Table S10. Detailed information of significantly correlated coral transcripts with Symbiodiniaceae physiology detected in GLMMLasso model. Table S11. Detailed information of significantly correlated prokaryotic transcripts with Symbiodiniaceae physiology detected in GLMMLasso model. Table S12. Parameters for analytical model example. Table S13. Nitrate concentration of each treatment during the 5-days experiment. Figure S1. MA plots of different comparisons (control-5, control-10, control-20, control-40) in coral (A, B, C, D), Symbiodiniaceae (E, F, G, H) and prokaryotic microbes (I, J, K, L). Figure S2. Prokaryotic community structures at phylum (A) and genus level (B) by Kraken2. Only genera with top 20 highest relative abundance were presented in the legend. Figure S3. Functions of shared transcripts in different comparisons. Representing coral (A), Symbiodiniaceae (B) and prokaryotic (C) shared transcripts, respectively. Figure S4. Functions of core transcripts in correlation networks. Representing coral (A) and Symbiodiniaceae (B) core transcripts in coral-algal network; Symbiodiniaceae (C) and prokaryotic microbial (D) core transcripts in algal-microbial network; coral (E) [file 40168_2023_1495_MOESM1_ESM.zip › Supplementary/TableS8.xlsx]

## Sheet: Sheet1
GO ID	GO Name	Functional categorty	s0-5	s0-10	s0-20	s0-40
GO:0009168	purine ribonucleoside monophosphate biosynthetic process	ATP synthesis	P			P
GO:0015986	ATP synthesis coupled proton transport	ATP synthesis	P	P	P	P
GO:0006075	(1->3)-beta-D-glucan biosynthetic process	carbohydrate metabolism		P		P
GO:0006090	pyruvate metabolic process	carbohydrate metabolism	P
GO:0006094	gluconeogenesis	carbohydrate metabolism		P	P
GO:0009250	glucan biosynthetic process	carbohydrate metabolism				P
GO:0009744	response to sucrose	carbohydrate metabolism		P
GO:0009750	response to fructose	carbohydrate metabolism		P		P
GO:0010182	sugar mediated signaling pathway	carbohydrate metabolism		P		P
GO:0015977	carbon fixation	carbohydrate metabolism		P
GO:0019252	starch biosynthetic process	carbohydrate metabolism		P
GO:0034637	cellular carbohydrate biosynthetic process	carbohydrate metabolism		P		P
GO:0046364	monosaccharide biosynthetic process	carbohydrate metabolism	P
GO:1901659	glycosyl compound biosynthetic process	carbohydrate metabolism	P
GO:0000904	cell morphogenesis involved in differentiation	development				P
GO:0007420	brain development	development				P
GO:0009686	gibberellin biosynthetic process	development		P		P
GO:0009826	unidimensional cell growth	development		P
GO:0009887	animal organ morphogenesis	development		P
GO:0010105	negative regulation of ethylene-activated signaling pathway	development		P		P
GO:0010623	programmed cell death involved in cell development	development		P
GO:0031100	animal organ regeneration	development		P		P
GO:0043010	camera-type eye development	development		P
GO:0043935	sexual sporulation resulting in formation of a cellular spore	development		P
GO:0048510	regulation of timing of transition from vegetative to reproductive phase	development		P		P
GO:0048646	anatomical structure formation involved in morphogenesis	development				P
GO:2000035	regulation of stem cell division	development		P		P
GO:2000069	regulation of post-embryonic root development	development		P		P
GO:0006633	fatty acid biosynthetic process	lipid metabolism		P		P
GO:0006635	fatty acid beta-oxidation	lipid metabolism		P
GO:0009062	fatty acid catabolic process	lipid metabolism				P
GO:0019217	regulation of fatty acid metabolic process	lipid metabolism		P
GO:0033559	unsaturated fatty acid metabolic process	lipid metabolism				P
GO:0046434	organophosphate catabolic process	lipid metabolism	P			P
GO:0001505	regulation of neurotransmitter levels	other				P
GO:0006839	mitochondrial transport	other		P		P
GO:0007005	mitochondrion organization	other				P
GO:0007097	nuclear migration	other		P
GO:0007166	cell surface receptor signaling pathway	other			P
GO:0007169	transmembrane receptor protein tyrosine kinase signaling pathway	other			P
GO:0007268	chemical synaptic transmission	other		P
GO:0007614	short-term memory	other		P
GO:0009119	ribonucleoside metabolic process	other	P
GO:0009190	cyclic nucleotide biosynthetic process	other		P		P
GO:0019439	aromatic compound catabolic process	other		P
GO:0022409	positive regulation of cell-cell adhesion	other				P
GO:0022610	biological adhesion	other		P
GO:0022900	electron transport chain	other		P
GO:0023061	signal release	other				P
GO:0032259	methylation	other			P
GO:0032675	regulation of interleukin-6 production	other		P
GO:0034030	ribonucleoside bisphosphate biosynthetic process	other		P
GO:0034033	purine nucleoside bisphosphate biosynthetic process	other		P
GO:0034250	positive regulation of cellular amide metabolic process	other			P
GO:0034330	cell junction organization	other				P
GO:0034404	nucleobase-containing small molecule biosynthetic process	other	P			P
GO:0034655	nucleobase-containing compound catabolic process	other	P
GO:0035303	regulation of dephosphorylation	other				P
GO:0042391	regulation of membrane potential	other			P	P
GO:0042762	regulation of sulfur metabolic process	other		P
GO:0044282	small molecule catabolic process	other				P
GO:0045454	cell redox homeostasis	other				P
GO:0045785	positive regulation of cell adhesion	other		P
GO:0046434	organophosphate catabolic process	other	P			P
GO:0046443	FAD metabolic process	other	P
GO:0046916	cellular transition metal ion homeostasis	other		P
GO:0050877	nervous system process	other				P
GO:0060271	cilium assembly	other		P	P	P
GO:0070988	demethylation	other		P
GO:0071281	cellular response to iron ion	other		P
GO:0071549	cellular response to dexamethasone stimulus	other		P	P
GO:0086010	membrane depolarization during action potential	other		P
GO:1900371	regulation of purine nucleotide biosynthetic process	other		P
GO:1901361	organic cyclic compound catabolic process	other		P
GO:1901888	regulation of cell junction assembly	other		P
GO:1990830	cellular response to leukemia inhibitory factor	other		P
GO:0009765	photosynthesis, light harvesting	photosynthesis	P	P	P	P
GO:0009767	photosynthetic electron transport chain	photosynthesis	P			P
GO:0010207	photosystem II assembly	photosynthesis	P	P	P	P
GO:0018298	protein-chromophore linkage	photosynthesis	P	P	P	P
GO:0042549	photosystem II stabilization	photosynthesis	P	P	P	P
GO:0009765	photosynthesis, light harvesting	phototsynthesis	P	P	P	P
GO:0010207	photosystem II assembly	phototsynthesis	P	P	P	P
GO:0042549	photosystem II stabilization	phototsynthesis	P	P	P	P
GO:0000027	ribosomal large subunit assembly	protein metabolism		P
GO:0000122	negative regulation of transcription by RNA polymerase II	protein metabolism		P	P
GO:0000183	rDNA heterochromatin assembly	protein metabolism			P	P
GO:0000184	nuclear-transcribed mRNA catabolic process, nonsense-mediated decay	protein metabolism	P	P	P	P
GO:0000381	regulation of alternative mRNA splicing, via spliceosome	protein metabolism		P		P
GO:0000398	mRNA splicing, via spliceosome	protein metabolism			P
GO:0000413	protein peptidyl-prolyl isomerization	protein metabolism		P	P	P
GO:0000455	enzyme-directed rRNA pseudouridine synthesis	protein metabolism		P
GO:0002181	cytoplasmic translation	protein metabolism		P		P
GO:0006353	DNA-templated transcription, termination	protein metabolism				P
GO:0006367	transcription initiation from RNA polymerase II promoter	protein metabolism		P
GO:0006369	termination of RNA polymerase II transcription	protein metabolism		P	P
GO:0006400	tRNA modification	protein metabolism		P
GO:0006406	mRNA export from nucleus	protein metabolism		P
GO:0006412	translation	protein metabolism	P		P
GO:0006413	translational initiation	protein metabolism		P		P
GO:0006479	protein methylation	protein metabolism		P
GO:0006516	glycoprotein catabolic process	protein metabolism		P
GO:0006520	cellular amino acid metabolic process	protein metabolism		P		P
GO:0006614	SRP-dependent cotranslational protein targeting to membrane	protein metabolism	P	P	P	P
GO:0006637	acyl-CoA metabolic process	protein metabolism		P
GO:0009101	glycoprotein biosynthetic process	protein metabolism		P
GO:0010921	regulation of phosphatase activity	protein metabolism		P
GO:0014065	phosphatidylinositol 3-kinase signaling	protein metabolism				P
GO:0016540	protein autoprocessing	protein metabolism			P	P
GO:0016570	histone modification	protein metabolism		P
GO:0016575	histone deacetylation	protein metabolism			P
GO:0018205	peptidyl-lysine modification	protein metabolism		P
GO:0018298	protein-chromophore linkage	protein metabolism	P	P	P	P
GO:0031057	negative regulation of histone modification	protein metabolism			P
GO:0031453	positive regulation of heterochromatin assembly	protein metabolism			P	P
GO:0034975	protein folding in endoplasmic reticulum	protein metabolism	P			P
GO:0042255	ribosome assembly	protein metabolism				P
GO:0042273	ribosomal large subunit biogenesis	protein metabolism				P
GO:0045292	mRNA cis splicing, via spliceosome	protein metabolism		P		P
GO:0051028	mRNA transport	protein metabolism				P
GO:0051123	RNA polymerase II preinitiation complex assembly	protein metabolism				P
GO:0051457	maintenance of protein location in nucleus	protein metabolism		P
GO:0051568	histone H3-K4 methylation	protein metabolism				P
GO:0061077	chaperone-mediated protein folding	protein metabolism		P
GO:0070897	transcription preinitiation complex assembly	protein metabolism		P
GO:0072662	protein localization to peroxisome	protein metabolism		P
GO:0090150	establishment of protein localization to membrane	protein metabolism	P
GO:0090311	regulation of protein deacetylation	protein metabolism			P
GO:0098789	pre-mRNA cleavage required for polyadenylation	protein metabolism		P
GO:1901407	regulation of phosphorylation of RNA polymerase II C-terminal domain	protein metabolism				P
GO:1901607	alpha-amino acid biosynthetic process	protein metabolism				P
GO:0022904	respiratory electron transport chain	repiration	P
GO:0007186	G protein-coupled receptor signaling pathway	stress response		P
GO:0019886	antigen processing and presentation of exogenous peptide antigen via MHC class II	stress response			P	P
GO:0043618	regulation of transcription from RNA polymerase II promoter in response to stress	stress response		P
GO:0048015	phosphatidylinositol-mediated signaling	stress response		P
GO:0050863	regulation of T cell activation	stress response		P
GO:0050954	sensory perception of mechanical stimulus	stress response		P
GO:0070370	cellular heat acclimation	stress response		P
GO:0071260	cellular response to mechanical stimulus	stress response				P
GO:0071454	cellular response to anoxia	stress response	P			P
GO:0071456	cellular response to hypoxia	stress response		P
GO:0006813	potassium ion transport	transport		P		P
GO:0006836	neurotransmitter transport	transport				P
GO:0006839	mitochondrial transport	transport		P		P
GO:0015698	inorganic anion transport	transport		P		P
GO:0015986	ATP synthesis coupled proton transport	transport	P	P	P	P
GO:0035725	sodium ion transmembrane transport	transport		P
GO:0042775	mitochondrial ATP synthesis coupled electron transport	transport				P
GO:0070588	calcium ion transmembrane transport	transport		P		P
GO:1901475	pyruvate transmembrane transport	transport			P
GO:1990542	mitochondrial transmembrane transport	transport			P
