# Supplementary material for: Meta-organism gene expression reveals that the impact of nitrate enrichment on coral larvae is mediated by their associated Symbiodiniaceae and prokaryotic assemblages
Source: Microbiome. 2023 Apr 26;11:89. doi: 10.1186/s40168-023-01495-0 (PMC10131396; doi:10.1186/s40168-023-01495-0)
Supplement: Supplementary file 2 — Additional file 1: Table S1. Statistics of transcriptome de novo assembly. Table S2. Pair reads per sample mapping against different reference transcriptome. Table S3. Symbiodiniaceae community structure in different treatments. Table S4. Pathways related to coral differentially expressed transcripts in different treatments. Table S5. Pathways related to Symbiodiniaceae differentially expressed transcripts in different treatments. Table S6. Pathways related to prokaryotic differentially expressed transcripts in different treatments. Table S7. Functions of corals enriched transcript sets in different treatments. Table S8. Functions of Symbiodiniaceae enriched transcript sets in different treatments. Table S9. Functions of prokaryotic microbes enriched transcript sets in different treatments. Table S10. Detailed information of significantly correlated coral transcripts with Symbiodiniaceae physiology detected in GLMMLasso model. Table S11. Detailed information of significantly correlated prokaryotic transcripts with Symbiodiniaceae physiology detected in GLMMLasso model. Table S12. Parameters for analytical model example. Table S13. Nitrate concentration of each treatment during the 5-days experiment. Figure S1. MA plots of different comparisons (control-5, control-10, control-20, control-40) in coral (A, B, C, D), Symbiodiniaceae (E, F, G, H) and prokaryotic microbes (I, J, K, L). Figure S2. Prokaryotic community structures at phylum (A) and genus level (B) by Kraken2. Only genera with top 20 highest relative abundance were presented in the legend. Figure S3. Functions of shared transcripts in different comparisons. Representing coral (A), Symbiodiniaceae (B) and prokaryotic (C) shared transcripts, respectively. Figure S4. Functions of core transcripts in correlation networks. Representing coral (A) and Symbiodiniaceae (B) core transcripts in coral-algal network; Symbiodiniaceae (C) and prokaryotic microbial (D) core transcripts in algal-microbial network; coral (E) [file 40168_2023_1495_MOESM1_ESM.zip › Supplementary/TableS9.xlsx]

## Sheet: Sheet1
GO ID	GO Name	Functional category	b0-5	b0-10	b0-20	b0-40
GO:0006325	chromatin organization	development		P
GO:0007275	multicellular organism development	development		P
GO:0040008	regulation of growth	development	P		P
GO:0051301	cell division	development				P
GO:0000820	regulation of glutamine family amino acid metabolic process	other			P
GO:0006167	AMP biosynthetic process	other			P
GO:0009967	positive regulation of signal transduction	other		P
GO:0032501	multicellular organismal process	other				P
GO:0033043	regulation of organelle organization	other		P
GO:0042981	regulation of apoptotic process	other	P
GO:0048523	negative regulation of cellular process	other		P
GO:0009607	response to biotic stimulus	stress response				P
GO:0009615	response to virus	stress response		P
GO:0006357	regulation of transcription by RNA polymerase II	transcription				P
GO:0045893	positive regulation of transcription, DNA-templated	transcription		P
GO:0051205	protein insertion into membrane	transport		P
GO:0070972	protein localization to endoplasmic reticulum	transport				P
